# Supplementary material for: Cis-regulatory polymorphism at fiz ecdysone oxidase contributes to polygenic evolutionary response to malnutrition in Drosophila
Source: PLoS Genet. 2024 Mar 7;20(3):e1011204. doi: 10.1371/journal.pgen.1011204 (PMC10962836; doi:10.1371/journal.pgen.1011204)
Supplement: S2 Table — (XLSX) [file pgen.1011204.s003.xlsx]

## Sheet: Sheet1
S2 Table. The frequencies of derived alleles at SNP positions X:14909076 and X:14909071 in European and North American populations of Drosophila melanogaster
Alelle frequencies and localities from DEST project (https://dest.bio/)
Bases on the negative (–) strand are indicated, as fiz is on the negative strand; X:14909076 :ancestral allele G, derived allele T; X:14909071: derived allele G, ansestral allele C
SampleID	Country	City	CollectionDate	Latitude	Longitude	Season	Locality	Continent	DataSet	NFlies	X:14909076_G/T	X:14909071_C/G
AT_Mau_14_01	Austria	Mauternbach	2014-07-20	48.375	15.56	spring	AT_Mau	Europe	DrosEU	40	0	0.32
AT_Mau_14_02	Austria	Mauternbach	2014-10-19	48.375	15.56	fall	AT_Mau	Europe	DrosEU	40	0.03	0.19
AT_Mau_15_50	Austria	Mauternbach	2015-07-20	48.375	15.56	spring	AT_Mau	Europe	DrosEU	40	0	0.33
AT_Mau_15_51	Austria	Mauternbach	2015-10-19	48.375	15.56	fall	AT_Mau	Europe	DrosEU	40	0.03	0.27
AT_See_14_44	Austria	Seeboden	2014-08-17	46.8137	13.5079	spring	AT_See	Europe	DrosEU	40	NA	NA
AT_See_16_1	Austria	Seeboden	2016-08-01	46.8137	13.5079	spring	AT_See	Europe	DrosEU	40	0	0.28
BY_Bre_15_13	Belarus	Brest	2015-09-11	52.1422	23.6624	fall	BY_Bre	Europe	DrosEU	40	0.04	0.24
CH_Cha_14_42	Switzerland	Chalet à Gobet	2014-07-24	46.567	6.70187	spring	CH_Cha	Europe	DrosEU	40	0	0.4
CH_Cha_14_43	Switzerland	Chalet à Gobet	2014-10-05	46.567	6.70187	fall	CH_Cha	Europe	DrosEU	40	0	0.35
CH_Cha_15_39	Switzerland	Chalet à Gobet	2015-08-01	46.567	6.70187	spring	CH_Cha	Europe	DrosEU	40	0	0.46
CH_Cha_16_38	Switzerland	Chalet à Gobet	2016-08-15	46.567	6.70187	spring	CH_Cha	Europe	DrosEU	40	0	0.41
CY_Nic_14_11	Cyprus	Nicosia	2014-08-10	35.0665	33.3226	spring	CY_Nic	Europe	DrosEU	40	0	0.74
DE_Bro_14_14	Germany	Broggingen	2014-06-26	48.218	7.81951	spring	DE_Bro	Europe	DrosEU	40	0	0.41
DE_Bro_14_15	Germany	Broggingen	2014-10-15	48.218	7.81951	fall	DE_Bro	Europe	DrosEU	40	0	0.56
DE_Bro_15_53	Germany	Broggingen	2015-06-30	48.218	7.82	spring	DE_Bro	Europe	DrosEU	40	0	0.38
DE_Bro_15_54	Germany	Broggingen	2015-10-25	48.218	7.82	fall	DE_Bro	Europe	DrosEU	40	0	0.64
DE_Bro_16_10	Germany	Broggingen	2016-07-24	48.218	7.81951	spring	DE_Bro	Europe	DrosEU	40	0	0.52
DE_Bro_16_11	Germany	Broggingen	2016-10-23	48.218	7.81951	fall	DE_Bro	Europe	DrosEU	40	0	0.67
DE_Mun_14_31	Germany	Munich	2014-06-19	48.18	11.61	spring	DE_Mun	Europe	DrosEU	40	0	0.37
DE_Mun_14_32	Germany	Munich	2014-09-03	48.18	11.61	fall	DE_Mun	Europe	DrosEU	40	0	0.52
DE_Mun_15_45	Germany	Munich	2015-06-01	48.18	11.61	spring	DE_Mun	Europe	DrosEU	40	0	0.57
DE_Mun_15_46	Germany	Munich	2015-09-01	48.18	11.61	fall	DE_Mun	Europe	DrosEU	40	0	0.82
DE_Mun_16_12	Germany	Munich	2016-06-25	48.18	11.61	spring	DE_Mun	Europe	DrosEU	40	0.02	0.37
DE_Mun_16_13	Germany	Munich	2016-09-01	48.18	11.61	fall	DE_Mun	Europe	DrosEU	40	0	0.43
DK_Kar_14_39	Denmark	Karensminde	2014-09-01	55.9451	10.2126	fall	DK_Kar	Europe	DrosEU	40	0	0.74
DK_Kar_14_41	Denmark	Karensminde	2014-11-25	55.9451	10.2126	fall	DK_Kar	Europe	DrosEU	40	0	0.47
DK_Kar_16_2	Denmark	Karensminde Orchard	2016-06-08	55.9451	10.2126	spring	DK_Kar	Europe	DrosEU	40	NA	0.43
DK_Kar_16_3	Denmark	Karensminde Orchard	2016-09-15	55.9451	10.2126	fall	DK_Kar	Europe	DrosEU	40	NA	0.46
DK_Kar_16_4	Denmark	Karensminde Orchard	2016-11-22	55.9451	10.2126	fall	DK_Kar	Europe	DrosEU	40	0.12	0.55
ES_Ben_16_32	Spain	Benalua	2016-10-08	37.3537	-3.16718	fall	ES_Ben	Europe	DrosEU	40	0.02	0.35
ES_Cor_15_33	Spain	Cortes de Baza	2015-08-08	37.6615	-2.79631	spring	ES_Cor	Europe	DrosEU	40	0.04	0.53
ES_Gim_14_34	Spain	Gimenells	2014-10-20	41.6176	0.620015	fall	ES_Gim	Europe	DrosEU	40	NA	NA
ES_Gim_14_35	Spain	Gimenells	2014-08-13	41.6176	0.620015	spring	ES_Gim	Europe	DrosEU	40	0.05	0.26
ES_Gim_15_30	Spain	Gimenells	2015-06-28	41.6564	0.388472	spring	ES_Gim	Europe	DrosEU	40	0.04	0.48
ES_Gim_15_31	Spain	Gimenells	2015-10-22	41.6564	0.388472	fall	ES_Gim	Europe	DrosEU	40	0.02	0.38
ES_Gim_16_33	Spain	Gimenells	2016-08-25	41.6564	0.388472	spring	ES_Gim	Europe	DrosEU	40	0.05	0.45
ES_Gim_16_34	Spain	Gimenells	2016-10-21	41.6564	0.388472	fall	ES_Gim	Europe	DrosEU	40	0	0.33
ES_Gua_15_32	Spain	Guadix	2015-09-12	37.3308	-3.17342	fall	ES_Gua	Europe	DrosEU	40	0.03	0.52
ES_Pur_16_35	Spain	Purullena. El Bejarin (Guadix)	2016-08-30	37.3378	-3.17861	spring	ES_Pur	Europe	DrosEU	40	0	0.31
ES_Tom_15_28	Spain	Tomelloso	2015-10-08	39.1581	-3.021	fall	ES_Tom	Europe	DrosEU	40	0.07	0.44
ES_Tom_15_29	Spain	Tomelloso	2015-09-17	39.1581	-3.021	fall	ES_Tom	Europe	DrosEU	40	0.1	0.39
ES_Tom_16_36	Spain	Tomelloso	2016-09-02	39.1525	-3.0616	fall	ES_Tom	Europe	DrosEU	40	0	0.3
ES_Tom_16_37	Spain	Tomelloso	2016-10-11	39.1525	-3.0616	fall	ES_Tom	Europe	DrosEU	40	0	0.47
FI_Aka_14_36	Finland	Akaa	2014-07-25	61.1	23.52	spring	FI_Aka	Europe	DrosEU	40	0.03	0.23
FI_Aka_14_37	Finland	Akaa	2014-08-27	61.1	23.52	spring	FI_Aka	Europe	DrosEU	40	NA	0.31
FI_Aka_15_34	Finland	Akaa	2015-10-01	61.1	23.52	fall	FI_Aka	Europe	DrosEU	40	0	0.93
FI_Aka_15_35	Finland	Akaa	2015-07-21	61.1	23.52	spring	FI_Aka	Europe	DrosEU	40	0.02	0.84
FI_Aka_16_5	Finland	Akaa	2016-07-24	61.1	23.52	spring	FI_Aka	Europe	DrosEU	40	0	0.59
FI_Aka_16_6	Finland	Akaa	2016-09-17	61.1	23.52	fall	FI_Aka	Europe	DrosEU	40	0	0.19
FI_Ves_14_38	Finland	Vesanto	2014-07-26	62.55	26.24	spring	FI_Ves	Europe	DrosEU	33	0	0.34
FI_Ves_16_7	Finland	Vesanto	2016-07-29	62.55	26.24	spring	FI_Ves	Europe	DrosEU	40	0	0.37
FR_Got_14_08	France	Gotheron	2014-07-08	44.9768	4.93001	spring	FR_Got	Europe	DrosEU	40	0	0.46
FR_Got_15_47	France	Gotheron	2015-05-21	44.977	4.93	spring	FR_Got	Europe	DrosEU	40	0.04	0.38
FR_Got_15_48	France	Gotheron	2015-09-09	44.977	4.93	fall	FR_Got	Europe	DrosEU	40	0	0.37
FR_Got_15_49	France	Gotheron	2015-10-13	44.977	4.93	fall	FR_Got	Europe	DrosEU	40	NA	NA
FR_Got_16_8	France	Gotheron	2016-06-13	44.9768	4.93001	spring	FR_Got	Europe	DrosEU	40	0	0.5
FR_Vil_14_05	France	Viltain	2014-08-18	48.7543	2.15841	spring	FR_Vil	Europe	DrosEU	40	0	0.72
FR_Vil_14_07	France	Viltain	2014-10-27	48.7543	2.15841	fall	FR_Vil	Europe	DrosEU	40	0	0.59
FR_Vil_15_40	France	Viltain	2015-08-10	48.754	2.158	spring	FR_Vil	Europe	DrosEU	40	0.05	0.41
FR_Vil_15_41	France	Viltain	2015-10-14	48.754	2.158	fall	FR_Vil	Europe	DrosEU	40	0.02	0.47
FR_Vil_16_9	France	Viltain	2016-08-12	48.7543	2.15841	spring	FR_Vil	Europe	DrosEU	40	0.02	0.41
GS_Des_15_1	Guadeloupe	Deshaies	2015-12-16	16.32	-61.78	fall	GS_Des	Central America	DrosEU	40	0	0.59
GS_Sai_15_2	Guadeloupe	Saint Francois	2015-12-23	16.25	-61.28	fall	GS_Sai	Central America	DrosEU	40	0.13	0.55
HU_Sze_16_14	Hungary	Szeged	2016-08-28	46.25	20.13	spring	HU_Sze	Europe	DrosEU	40	0	0.67
IT_Mez_15_43	Italy	Mezzocorona	2015-09-29	46.2129	11.0876	fall	IT_Mez	Europe	DrosEU	40	NA	NA
IT_Mez_15_44	Italy	Mezzolombardo	2015-10-10	46.2179	11.1234	fall	IT_Mez	Europe	DrosEU	40	0.1	0.25
IT_Tre_16_15	Italy	Trentino (San Michele a/A)	2016-08-24	46.2	11.1333	spring	IT_Tre	Europe	DrosEU	40	0.02	0.47
PO_Brz_15_12	Poland	Brzezina	2015-09-28	54.2734	19.6202	fall	PO_Brz	Europe	DrosEU	40	0.08	0.34
PO_Brz_16_17	Poland	Brzezina	2016-08-08	54.2734	19.6202	spring	PO_Brz	Europe	DrosEU	40	0	0.57
PO_Gda_16_16	Poland	Gdansk	2016-08-01	54.35	18.64	spring	PO_Gda	Europe	DrosEU	40	0.05	0.45
PT_Rec_14_33	Portugal	Recarei	2014-09-26	41.15	-8.41	fall	PT_Rec	Europe	DrosEU	40	0	0.2
PT_Rec_15_16	Portugal	Recarei	2015-09-01	41.15	-8.41	fall	PT_Rec	Europe	DrosEU	40	0.09	0.42
PT_Rec_16_18	Portugal	Recarei	2016-10-01	41.15	-8.41	fall	PT_Rec	Europe	DrosEU	40	0	0.26
RS_Kal_16_28	Serbia	Kalna	2016-06-30	43.4	22.42	spring	RS_Kal	Europe	DrosEU	40	0	0.15
RS_Kal_16_29	Serbia	Kalna	2016-09-13	43.4	22.42	fall	RS_Kal	Europe	DrosEU	40	0.02	0.26
RS_Sla_16_30	Serbia	Slankamen. Vinogradi	2016-06-18	45.15	20.18	spring	RS_Sla	Europe	DrosEU	40	0	0.29
RS_Sla_16_31	Serbia	Slankamen. Vinogradi	2016-09-09	45.15	20.18	fall	RS_Sla	Europe	DrosEU	40	0	0.33
RU_Ale_15_55	Russia	Alexandrov	2015-09-15	56.4147	38.7161	fall	RU_Ale	Europe	DrosEU	40	0	0.54
RU_Ale_16_22	Russia	Alexandrov	2016-10-15	56.4147	38.7161	fall	RU_Ale	Europe	DrosEU	40	0	0.54
RU_Val_14_51	Russia	Valday	2014-08-17	57.9789	33.2436	spring	RU_Val	Europe	DrosEU	40	NA	NA
RU_Val_16_19	Russia	Valday	2016-08-23	58.0244	33.2353	spring	RU_Val	Europe	DrosEU	40	0	0.43
RU_Val_16_20	Russia	Valday	2016-09-29	58.0244	33.2353	fall	RU_Val	Europe	DrosEU	40	0.04	0.38
RU_Val_16_21	Russia	Valday	2016-10-24	58.0244	33.2353	fall	RU_Val	Europe	DrosEU	40	0	0.42
RU_tul_15_37	Russia	tula	2015-09-20	53.9978	38.1317	fall	RU_tul	Europe	DrosEU	40	0.03	0.57
RU_val_15_36	Russia	valday	2015-08-23	58.024	33.2353	spring	RU_val	Europe	DrosEU	40	0	0.31
RU_val_15_38	Russia	valday	2015-10-05	58.024	33.2353	fall	RU_val	Europe	DrosEU	40	0	0.49
SE_Lun_14_30	Sweden	Lund	2014-07-31	55.694	13.198	spring	SE_Lun	Europe	DrosEU	40	0	0.12
SE_Lun_15_14	Sweden	Lund	2015-08-24	55.694	13.198	spring	SE_Lun	Europe	DrosEU	40	0	0.27
SE_Lun_15_15	Sweden	Lund	2015-08-08	55.694	13.198	spring	SE_Lun	Europe	DrosEU	40	0	0.17
TR_Yes_14_03	Turkey	Yesiloz	2014-08-31	40.2314	32.2603	spring	TR_Yes	Europe	DrosEU	40	0.04	0.22
TR_Yes_14_04	Turkey	Yesiloz	2014-10-23	40.2314	32.2603	fall	TR_Yes	Europe	DrosEU	40	0	0.41
TR_Yes_15_3	Turkey	Yesiloz	2015-05-01	40.2314	32.2603	spring	TR_Yes	Europe	DrosEU	40	0.15	0.49
TR_Yes_15_4	Turkey	Yesiloz	2015-06-01	40.2314	32.2603	spring	TR_Yes	Europe	DrosEU	40	0	0.39
TR_Yes_15_5	Turkey	Yesiloz	2015-07-28	40.2314	32.2603	spring	TR_Yes	Europe	DrosEU	40	0	0.56
TR_Yes_15_6	Turkey	Yesiloz	2015-08-27	40.2314	32.2603	spring	TR_Yes	Europe	DrosEU	40	0	0.39
TR_Yes_15_7	Turkey	Yesiloz	2015-09-17	40.2314	32.2603	fall	TR_Yes	Europe	DrosEU	40	0	0.44
TR_Yes_15_8	Turkey	Yesiloz	2015-10-15	40.2314	32.2603	fall	TR_Yes	Europe	DrosEU	40	0	0.26
TR_Yes_16_39	Turkey	Yesiloz TR13	2016-05-26	40.2314	32.2603	spring	TR_Yes	Europe	DrosEU	40	0	0.33
TR_Yes_16_40	Turkey	Yesiloz TR14	2016-06-25	40.2314	32.2603	spring	TR_Yes	Europe	DrosEU	40	0	0.46
TR_Yes_16_41	Turkey	Yesiloz TR15	2016-07-27	40.2314	32.2603	spring	TR_Yes	Europe	DrosEU	40	0	0.46
TR_Yes_16_42	Turkey	Yesiloz TR16	2016-08-24	40.2314	32.2603	spring	TR_Yes	Europe	DrosEU	40	0	0.42
TR_Yes_16_43	Turkey	Yesiloz TR17	2016-09-27	40.2314	32.2603	fall	TR_Yes	Europe	DrosEU	40	0	0.67
TR_Yes_16_52	Turkey	Yesiloz TR18	2016-10-13	40.2314	32.2603	fall	TR_Yes	Europe	DrosEU	40	0	0.24
UA_Che_14_28	Ukraine	Chornobyl (Cooling pond)	2014-09-13	51.3733	30.1383	fall	UA_Che	Europe	DrosEU	40	0	0.22
UA_Che_14_29	Ukraine	Chornobyl Yaniv	2014-09-13	51.3869	30.0733	fall	UA_Che	Europe	DrosEU	40	NA	NA
UA_Che_14_47	Ukraine	Chornobyl Applegarden	2014-09-13	51.2726	30.2214	fall	UA_Che	Europe	DrosEU	40	0	0.25
UA_Che_14_48	Ukraine	Chornobyl Polisske	2014-09-13	51.2789	29.3944	fall	UA_Che	Europe	DrosEU	35	0	0.74
UA_Cho_15_24	Ukraine	Chornobyl Applegarden (New)	2015-08-20	51.2792	30.2131	spring	UA_Cho	Europe	DrosEU	40	0	0.47
UA_Cho_15_25	Ukraine	Chornobyl Applegarden (New)	2015-06-15	51.2792	30.2131	spring	UA_Cho	Europe	DrosEU	40	0	0.4
UA_Cho_15_26	Ukraine	Chornobyl Kopachi	2015-08-26	51.3352	30.1362	spring	UA_Cho	Europe	DrosEU	40	0	0.42
UA_Cho_15_27	Ukraine	Chornobyl Yaniv	2015-08-26	51.3869	30.0733	spring	UA_Cho	Europe	DrosEU	40	0	0.25
UA_Cho_15_65	Ukraine	Chornobyl (Cooling pond)	2015-08-26	51.3733	30.1383	spring	UA_Cho	Europe	DrosEU	40	0.03	0.49
UA_Cho_15_67	Ukraine	Chornobyl Applegarden (New)	2015-08-26	51.2792	30.2131	spring	UA_Cho	Europe	DrosEU	40	NA	NA
UA_Cho_15_68	Ukraine	Chornobyl Polisske	2015-08-26	51.2789	29.3944	spring	UA_Cho	Europe	DrosEU	40	0	0.39
UA_Cho_15_69	Ukraine	Chornobyl Applegarden	2015-08-26	51.2726	30.2214	spring	UA_Cho	Europe	DrosEU	40	0	0.37
UA_Cho_15_70	Ukraine	Chornobyl Applegarden (New)	2015-07-07	51.2792	30.2131	spring	UA_Cho	Europe	DrosEU	40	0	0.57
UA_Cho_16_54	Ukraine	Chornobyl Applegarden (New)	2016-09-04	51.27	30.21	fall	UA_Cho	Europe	DrosEU	40	0.06	0.44
UA_Cho_16_55	Ukraine	Chornobyl (Cooling pond)	2016-09-05	51.37	30.13	fall	UA_Cho	Europe	DrosEU	40	0	0.34
UA_Cho_16_62	Ukraine	Chornobyl Yaniv	2016-09-04	51.3869	30.0733	fall	UA_Cho	Europe	DrosEU	40	0.02	0.32
UA_Dro_14_27	Ukraine	Drogobych	2014-08-24	49.3299	23.5028	spring	UA_Dro	Europe	DrosEU	40	0	0.5
UA_Dro_15_10	Ukraine	Drogobych	2015-09-18	49.3299	23.5028	fall	UA_Dro	Europe	DrosEU	40	0.07	0.19
UA_Dro_16_56	Ukraine	Drogobych	2016-09-12	49.3299	23.5028	fall	UA_Dro	Europe	DrosEU	40	0.03	0.56
UA_Kan_16_57	Ukraine	Kaniv	2016-07-08	49.72	31.53	spring	UA_Kan	Europe	DrosEU	40	0	0.45
UA_Kha_14_45	Ukraine	Kharkiv	2014-07-26	49.8185	36.0548	spring	UA_Kha	Europe	DrosEU	40	0.03	0.55
UA_Kha_14_46	Ukraine	Kharkiv	2014-09-14	49.8185	36.0548	fall	UA_Kha	Europe	DrosEU	40	0	0.45
UA_Kha_15_19	Ukraine	Kharkiv	2015-08-20	49.8185	36.0548	spring	UA_Kha	Europe	DrosEU	40	0	0.71
UA_Kha_16_58	Ukraine	Kharkiv	2016-08-18	49.8185	36.0548	spring	UA_Kha	Europe	DrosEU	40	0	0.35
UA_Kyi_14_23	Ukraine	Kyiv	2014-08-09	50.344	30.4891	spring	UA_Kyi	Europe	DrosEU	40	0.01	0.34
UA_Kyi_14_24	Ukraine	Kyiv	2014-09-08	50.344	30.4891	fall	UA_Kyi	Europe	DrosEU	40	0	0.16
UA_Kyi_14_49	Ukraine	Kyiv	2014-10-11	50.344	30.4891	fall	UA_Kyi	Europe	DrosEU	40	0	0.21
UA_Kyi_15_64	Ukraine	Kyiv (Vyshneve)	2015-08-10	50.3834	30.368	spring	UA_Kyi	Europe	DrosEU	40	0	0.22
UA_Kyi_16_44	Ukraine	Kyiv (Vyshneve)	2016-09-04	50.3834	30.3682	fall	UA_Kyi	Europe	DrosEU	40	0	0.72
UA_Kyi_16_45	Ukraine	Kyiv (Vyshneve)	2016-10-03	50.38	30.36	fall	UA_Kyi	Europe	DrosEU	40	0.02	NA
UA_Kyi_16_59	Ukraine	Kyiv (Vyshneve)	2016-08-06	50.38	30.36	spring	UA_Kyi	Europe	DrosEU	40	0	0.16
UA_Ode_14_19	Ukraine	Odesa	2014-07-03	46.4416	30.7717	spring	UA_Ode	Europe	DrosEU	40	0	0.15
UA_Ode_14_20	Ukraine	Odesa	2014-07-22	46.4416	30.7717	spring	UA_Ode	Europe	DrosEU	40	0	0.21
UA_Ode_14_21	Ukraine	Odesa	2014-08-29	46.4416	30.7717	spring	UA_Ode	Europe	DrosEU	40	0	0.12
UA_Ode_14_22	Ukraine	Odesa	2014-10-10	46.4416	30.7717	fall	UA_Ode	Europe	DrosEU	40	0	0
UA_Ode_15_11	Ukraine	Odesa	2015-09-26	46.4416	30.7717	fall	UA_Ode	Europe	DrosEU	40	0.2	0.29
UA_Ode_15_20	Ukraine	Odesa	2015-06-30	46.4416	30.7717	spring	UA_Ode	Europe	DrosEU	40	0	0.58
UA_Ode_15_22	Ukraine	Odesa	2015-08-27	46.4416	30.7717	spring	UA_Ode	Europe	DrosEU	40	0.08	0.49
UA_Ode_15_66	Ukraine	Odesa	2015-07-26	46.4416	30.7717	spring	UA_Ode	Europe	DrosEU	40	0	0.25
UA_Ode_16_46	Ukraine	Odesa	2016-08-20	46.44	30.77	spring	UA_Ode	Europe	DrosEU	40	0	0.78
UA_Ode_16_47	Ukraine	Odesa	2016-09-15	46.4416	30.7717	fall	UA_Ode	Europe	DrosEU	40	0	0.66
UA_Pir_16_48	Ukraine	Pripyat	2016-09-03	51.4	30.0542	fall	UA_Pir	Europe	DrosEU	40	0.23	0.33
UA_Pyr_14_26	Ukraine	Pyriatyn	2014-08-20	50.2538	32.5188	spring	UA_Pyr	Europe	DrosEU	40	0.07	0.16
UA_Pyr_15_21	Ukraine	Pyriatyn	2015-08-26	50.2538	32.5188	spring	UA_Pyr	Europe	DrosEU	40	0	0.49
UA_Pyr_16_49	Ukraine	Pyriatyn	2016-08-23	50.5375	32.5188	spring	UA_Pyr	Europe	DrosEU	40	0	0.24
UA_Uma_14_50	Ukraine	Uman	2014-10-01	48.7533	30.2058	fall	UA_Uma	Europe	DrosEU	40	0	0.39
UA_Uma_15_9	Ukraine	Uman'	2015-09-26	48.7533	30.2058	fall	UA_Uma	Europe	DrosEU	40	0.02	0.48
UA_Uma_16_50	Ukraine	Uman	2016-09-17	48.75	30.2	fall	UA_Uma	Europe	DrosEU	40	NA	NA
UA_Uma_16_51	Ukraine	Uman K	2016-09-11	48.76	30.17	fall	UA_Uma	Europe	DrosEU	40	0.03	0.54
UA_Var_14_25	Ukraine	Varva	2014-08-18	50.4847	32.7143	spring	UA_Var	Europe	DrosEU	40	0	0.39
UA_Var_15_18	Ukraine	Varva	2015-08-25	50.4847	32.7143	spring	UA_Var	Europe	DrosEU	40	0.04	0.4
UA_Var_16_60	Ukraine	Varva	2016-08-26	50.4847	32.7143	spring	UA_Var	Europe	DrosEU	40	0.04	0.37
UA_Yal_14_16	Ukraine	Yalta	2014-06-20	44.5015	34.1661	spring	UA_Yal	Europe	DrosEU	40	0	0.26
UA_Yal_14_18	Ukraine	Yalta	2014-08-27	44.5015	34.1661	spring	UA_Yal	Europe	DrosEU	40	NA	0.2
UA_Yal_15_23	Ukraine	Yalta	2015-06-24	44.5015	34.1661	spring	UA_Yal	Europe	DrosEU	40	NA	NA
UA_Yal_15_63	Ukraine	Yalta	2015-08-24	44.5015	34.1661	spring	UA_Yal	Europe	DrosEU	40	0	0.32
UA_Yal_16_61	Ukraine	Yalta	2016-08-20	44.5015	34.1661	spring	UA_Yal	Europe	DrosEU	40	0	0.54
UK_Dai_15_52	United Kingdom	Dairsie. Fife	2015-08-19	56.3445	-2.95277	spring	UK_Dai	Europe	DrosEU	40	0.03	0.46
UK_Dai_16_23	United Kingdom	Dairsie. Fife	2016-08-06	56.3447	-2.9525	spring	UK_Dai	Europe	DrosEU	40	0	0.36
UK_Lut_14_13	United Kingdom	Lutterworth	2014-10-20	52.4336	-1.10267	fall	UK_Lut	Europe	DrosEU	40	0.05	0.31
UK_Mar_14_12	United Kingdom	Market Harborough	2014-10-20	52.4758	-0.921517	fall	UK_Mar	Europe	DrosEU	40	0	0
UK_Mar_15_42	United Kingdom	Market Harborough	2015-07-07	52.4608	-0.959	spring	UK_Mar	Europe	DrosEU	40	NA	NA
UK_Mar_16_53	United Kingdom	Market Harborough	2016-10-23	52.46	-0.959	fall	UK_Mar	Europe	DrosEU	40	0.03	0.37
UK_She_14_09	United Kingdom	Sheffield	2014-08-25	53.3905	-1.5206	spring	UK_She	Europe	DrosEU	40	0.03	0.25
UK_She_15_17	United Kingdom	Sheffield	2015-10-04	53.391	-1.521	fall	UK_She	Europe	DrosEU	40	0.13	0.27
UK_Sou_14_10	United Kingdom	South Queensferry	2014-07-14	55.9729	-3.35148	spring	UK_Sou	Europe	DrosEU	40	0.08	0.31
ES_ba_12_spring	Spain	Barcelona	2012-07-13	41.38	2.17	spring	ES_ba	Europe	DrosRTEC	55	0	0.62
ES_ba_12_fall	Spain	Barcelona	2012-10-15	41.38	2.17	fall	ES_ba	Europe	DrosRTEC	29	0.07	0.29
FL_ho_10_spring	USA	Homestead	2010-07-15	25.5	-80.477	spring	FL_ho	NorthAmerica	DrosRTEC	39	0.04	0.49
FL_ho_10_fall	USA	Homestead	2010-12-15	25.5	-80.477	fall	FL_ho	NorthAmerica	DrosRTEC	48	0.05	0.16
GA_ha_08_spring	USA	Hahia	2008-07-15	30.99	-83.37	spring	GA_ha	NorthAmerica	DrosRTEC	51	0.06	0.35
MA_la_12_spring	USA	Lancaster	2012-07-28	42.45	-71.67	spring	MA_la	NorthAmerica	DrosRTEC	100	0	0.3
MA_la_12_fall	USA	Lancaster	2012-10-02	42.45	-71.67	fall	MA_la	NorthAmerica	DrosRTEC	63	0.06	0.19
ME_bo_09_fall.r1	USA	Bowdoin	2009-10-15	44	-69.96	fall	ME_bo	NorthAmerica	DrosRTEC	86	0.02	0.62
ME_bo_09_fall.r2	USA	Bowdoin	2009-10-15	44	-69.96	fall	ME_bo	NorthAmerica	DrosRTEC	75	0	0.43
NC_ra_03_n	USA	Raleigh	2003	35.77	-78.63	NA	NC_ra	NorthAmerica	DrosRTEC	92	0.07	0.24
NY_it_12_spring	USA	Ithaca	2012-07-25	42.44	-76.5	spring	NY_it	NorthAmerica	DrosRTEC	30	0.14	0.38
NY_it_12_fall	USA	Ithaca	2012-09-23	42.44	-76.5	fall	NY_it	NorthAmerica	DrosRTEC	58	0	0.3
PA_li_12_spring	USA	Linvilla	2012-07-16	39.88	-75.41	spring	PA_li	NorthAmerica	DrosRTEC	115	0	0.35
PA_li_11_fall	USA	Linvilla	2011-10-15	39.88	-75.41	fall	PA_li	NorthAmerica	DrosRTEC	47	0	0.17
PA_li_12_fall	USA	Linvilla	2012-10-10	39.88	-75.41	fall	PA_li	NorthAmerica	DrosRTEC	100	0.1	0.17
PA_li_09_fall	USA	Linvilla	2009-11-15	39.88	-75.41	fall	PA_li	NorthAmerica	DrosRTEC	74	0	0.43
PA_li_10_fall	USA	Linvilla	2010-11-15	39.88	-75.41	fall	PA_li	NorthAmerica	DrosRTEC	33	0	0.23
PA_li_11_frost	USA	Linvilla	2011-11-15	39.88	-75.41	frost	PA_li	NorthAmerica	DrosRTEC	50	0	0.33
PA_li_09_spring	USA	Linvilla	2009-07-15	39.88	-75.41	spring	PA_li	NorthAmerica	DrosRTEC	55	0	0.35
PA_li_10_spring	USA	Linvilla	2010-07-15	39.88	-75.41	spring	PA_li	NorthAmerica	DrosRTEC	116	0.09	0.18
PA_li_11_spring	USA	Linvilla	2011-07-15	39.88	-75.41	spring	PA_li	NorthAmerica	DrosRTEC	75	0.06	0.3
PA_li_12_sum	USA	Linvilla	2012-09-13	39.88	-75.41	fall	PA_li	NorthAmerica	DrosRTEC	50	NA	NA
SC_eu_10_spring	USA	Eutawville	2010-07-15	33.39	-80.34	spring	SC_eu	NorthAmerica	DrosRTEC	48	0.05	0.37
VA_ch_12_spring	USA	Charlottesville	2012-07-18	38	-78.47	spring	VA_ch	NorthAmerica	DrosRTEC	95	0.17	0.48
VA_ch_12_fall	USA	Charlottesville	2012-11-05	38	-78.47	fall	VA_ch	NorthAmerica	DrosRTEC	50	0.19	0.44
AT_gr_12_spring	Austria	Gross-Enzersdorf	2012-08-03	48.2	16.37	spring	AT_gr	Europe	DrosRTEC	62	0.22	0.35
AT_gr_12_fall	Austria	Gross-Enzersdorf	2012-10-20	48.2	16.37	fall	AT_gr	Europe	DrosRTEC	44	0	0.17
WI_cp_12_spring	USA	Cross Plains	2012-06-10	43.11	-89.65	spring	WI_cp	NorthAmerica	DrosRTEC	83	0	0.17
WI_cp_12_fall	USA	Cross Plains	2012-09-11	43.11	-89.65	fall	WI_cp	NorthAmerica	DrosRTEC	164	0.04	0.12
WI_cp_12_frost	USA	Cross Plains	2012-10-20	43.11	-89.65	frost	WI_cp	NorthAmerica	DrosRTEC	100	0.06	0.3
CA_es_12_spring	USA	Esparto	2012-06-13	38.68	-122.046	spring	CA_es	NorthAmerica	DrosRTEC	27	0	0.36
WI_cp_13_spring	USA	Cross Plains	2013-07-02	43.11	-89.65	spring	WI_cp	NorthAmerica	DrosRTEC	130	0	0.33
WI_cp_13_fall	USA	Cross Plains	2013-09-22	43.11	-89.65	fall	WI_cp	NorthAmerica	DrosRTEC	61	0	NA
PA_li_13_spring	USA	Linvilla	2013-06-15	39.88	-75.41	spring	PA_li	NorthAmerica	DrosRTEC	54	0.03	0.28
UA_od_13_fall	Ukraine	Odessa	2013-10-15	46.49	30.71	fall	UA_od	Europe	DrosRTEC	61	0.1	0.19
UA_od_13_spring	Ukraine	Odessa	2013-05-15	46.49	30.71	spring	UA_od	Europe	DrosRTEC	37	0	0.14
CA_es_12_fall	USA	Esparto	2012-08-22	38.68	-122.046	fall	CA_es	NorthAmerica	DrosRTEC	92	0.09	0.42
CA_pl_12_fall	USA	Placerville	2012-08-25	38.74	-120.74	fall	CA_pl	NorthAmerica	DrosRTEC	100	0.04	0.38
GA_at_14_fall	USA	Athens	2014-10-15	33.95	-83.36	fall	GA_at	NorthAmerica	DrosRTEC	99	0.06	0.29
GA_at_14_spring	USA	Athens	2014-06-15	33.95	-83.36	spring	GA_at	NorthAmerica	DrosRTEC	44	0.1	0.23
MI_bh_14_fall	USA	Benton Harbor	2014-11-05	42.1111	-86.4483	fall	MI_bh	NorthAmerica	DrosRTEC	34	0	0.18
MI_bh_14_spring	USA	Benton Harbor	2014-07-26	42.1111	-86.4483	spring	MI_bh	NorthAmerica	DrosRTEC	106	0.04	0.22
VA_ch_14_fall	USA	Charlotttesville	2014-10-14	38	-78.47	fall	VA_ch	NorthAmerica	DrosRTEC	76	0	0.09
VA_ch_14_spring	USA	Charlotttesville	2014-06-25	38	-78.47	spring	VA_ch	NorthAmerica	DrosRTEC	104	0	0.25
WI_cp_14_spring	USA	Cross Plains	2014-06-25	43.11	-89.65	spring	WI_cp	NorthAmerica	DrosRTEC	130	0	0.43
WI_cp_14_fall	USA	Cross Plains	2014-09-18	43.11	-89.65	fall	WI_cp	NorthAmerica	DrosRTEC	61	0.08	0.21
MA_la_14_fall	USA	Lancaster	2014-10-20	42.45	-71.67	fall	MA_la	NorthAmerica	DrosRTEC	90	0.09	0.21
MA_la_14_spring	USA	Lancaster	2014-07-20	42.45	-71.67	spring	MA_la	NorthAmerica	DrosRTEC	32	0	0.41
PA_li_14_fall	USA	Linvilla	2014-10-17	39.88	-75.41	fall	PA_li	NorthAmerica	DrosRTEC	50	0	0.3
PA_li_14_spring	USA	Linvilla	2014-06-27	39.88	-75.41	spring	PA_li	NorthAmerica	DrosRTEC	92	0	0.33
PA_st_14_fall	USA	State College	2014-10-16	40.7934	-77.86	fall	PA_st	NorthAmerica	DrosRTEC	67	0.04	0.39
PA_st_14_spring	USA	State College	2014-06-18	40.7934	-77.86	spring	PA_st	NorthAmerica	DrosRTEC	45	NA	NA
KA_to_14_fall	USA	Topeka	2014-10-22	39.2028	-95.7415	fall	KA_to	NorthAmerica	DrosRTEC	48	0	0.39
KA_to_14_spring	USA	Topeka	2014-06-22	39.0913	-95.6247	spring	KA_to	NorthAmerica	DrosRTEC	72	0	0.11
WA_se_14_spring	USA	Tacoma	2014-07-15	47.2371	-122.396	spring	WA_se	NorthAmerica	DrosRTEC	70	0.01	0.53
CA_st_12_fall	USA	Stockton	2012-10-01	38.02	-121.2	fall	CA_st	NorthAmerica	DrosRTEC	100	0.11	0.35
CA_tu_12_fall	USA	Tuolumne	2012-10-10	37.97	-120.26	fall	CA_tu	NorthAmerica	DrosRTEC	116	0.07	0.48
CA_st_12_frost	USA	Stockton	2012-11-15	38.02	-121.2	frost	CA_st	NorthAmerica	DrosRTEC	58	0.02	0.64
CA_tu_12_frost	USA	Tuolumne	2012-11-17	37.97	-120.26	frost	CA_tu	NorthAmerica	DrosRTEC	60	0.08	0.4
VA_ch_15_fall	USA	Charlotttesville	2015-10-19	38	-78.47	fall	VA_ch	NorthAmerica	DrosRTEC	89	0.1	0.47
VA_ch_15_spring	USA	Charlotttesville	2015-07-01	38	-78.47	spring	VA_ch	NorthAmerica	DrosRTEC	65	NA	NA
PA_li_15_fall	USA	Linvilla	2015-10-15	39.88	-75.41	fall	PA_li	NorthAmerica	DrosRTEC	52	0	0.44
PA_li_15_spring	USA	Linvilla	2015-07-15	39.88	-75.41	spring	PA_li	NorthAmerica	DrosRTEC	74	NA	NA
PA_st_15_spring	USA	State College	2015-07-18	40.7934	-77.86	spring	PA_st	NorthAmerica	DrosRTEC	47	0	0.2
ON_su_15_spring	Canada	Sudbury	2015-08-03	46.53	-80.96	spring	ON_su	NorthAmerica	DrosRTEC	108	0	0.31
ON_su_15_fall	Canada	Sudbury	2015-09-30	46.53	-80.96	fall	ON_su	NorthAmerica	DrosRTEC	110	NA	NA
IL_ur_15_spring	USA	Urbana	2015-07-11	40.11	-88.21	spring	IL_ur	NorthAmerica	DrosRTEC	184	0	0.46
CA_pl_12_frost	USA	Placerville	2012-11-18	38.74	-120.74	frost	CA_pl	NorthAmerica	DrosRTEC	56	0.02	0.45
CA_es_12_frost	USA	Esparto	2012-11-20	38.68	-122.046	frost	CA_es	NorthAmerica	DrosRTEC	92	0.02	0.44
CA_es_13_spring	USA	Esparto	2013-05-07	38.68	-122.046	spring	CA_es	NorthAmerica	DrosRTEC	50	0	0.39
CA_tu_13_spring	USA	Tuolumne	2013-05-14	37.97	-120.26	spring	CA_tu	NorthAmerica	DrosRTEC	98	0	0.41
CA_pl_13_fall	USA	Placerville	2013-08-30	38.74	-120.74	fall	CA_pl	NorthAmerica	DrosRTEC	88	0	0.3
CA_tu_13_fall	USA	Tuolumne	2013-08-31	37.97	-120.26	fall	CA_tu	NorthAmerica	DrosRTEC	100	NA	NA
CA_st_13_fall	USA	Stockton	2013-09-03	38.02	-121.2	fall	CA_st	NorthAmerica	DrosRTEC	72	0	0.28
CA_es_13_fall	USA	Esparto	2013-09-01	38.68	-122.046	fall	CA_es	NorthAmerica	DrosRTEC	57	0	0.35
CA_tu_13_frost	USA	Tuolumne	2013-12-08	37.97	-120.26	frost	CA_tu	NorthAmerica	DrosRTEC	100	0	0.48
CA_pl_13_frost	USA	Placerville	2013-12-16	38.74	-120.74	frost	CA_pl	NorthAmerica	DrosRTEC	72	0	0.32
