# Supplementary material for: Cis-regulatory polymorphism at fiz ecdysone oxidase contributes to polygenic evolutionary response to malnutrition in Drosophila
Source: PLoS Genet. 2024 Mar 7;20(3):e1011204. doi: 10.1371/journal.pgen.1011204 (PMC10962836; doi:10.1371/journal.pgen.1011204)
Supplement: S3 Table — (XLSX) [file pgen.1011204.s004.xlsx]

## Sheet: Sheet1
S3 Table. Genotypes at the SNP positions X:14909076 and X:14909071 in the Drosophila Genome Nexus collection
Sequences were downoladed from https://popfly.uab.cat
Bases on the negative (–) strand are indicated, as fiz is on the negative strand
"–" indicates the same base as in the reference genome, alternative variants are highlithed in red
Sequence_ID	Sub-Saharan/Rest_of_the_World	Country	X:14909076	X:14909071
Reference	Reference		G	C
AUS01_ChrX	Rest of the world	Australia	–	–
AUS04_ChrX	Rest of the world	Australia	–	–
AUS05_ChrX	Rest of the world	Australia	–	–
AUS07_ChrX	Rest of the world	Australia	–	–
AUS09_ChrX	Rest of the world	Australia	–	–
AUS10_ChrX	Rest of the world	Australia	N	–
AUS14A_ChrX	Rest of the world	Australia	–	–
AUS22A_ChrX	Rest of the world	Australia	–	G
AUS23_ChrX	Rest of the world	Australia	N	N
AUS24_ChrX	Rest of the world	Australia	–	–
AUS25A_ChrX	Rest of the world	Australia	–	G
AUS29A_ChrX	Rest of the world	Australia	–	–
AUS30A_ChrX	Rest of the world	Australia	–	–
AUS35_ChrX	Rest of the world	Australia	–	–
AUS36B_ChrX	Rest of the world	Australia	–	–
AUS39_ChrX	Rest of the world	Australia	–	–
AUS43A_ChrX	Rest of the world	Australia	N	N
AUS45B_ChrX	Rest of the world	Australia	–	–
CHB04_ChrX	Rest of the world	China	–	–
CHB05_ChrX	Rest of the world	China	–	–
CHB10_ChrX	Rest of the world	China	–	–
CHB11_ChrX	Rest of the world	China	–	G
CHB12_ChrX	Rest of the world	China	–	G
CHB14_ChrX	Rest of the world	China	–	–
CHB23_ChrX	Rest of the world	China	–	G
CHB28_ChrX	Rest of the world	China	–	–
CHB38_ChrX	Rest of the world	China	–	–
CHB42_ChrX	Rest of the world	China	–	–
CHB43_ChrX	Rest of the world	China	–	–
CHB51_ChrX	Rest of the world	China	–	–
CHB52_ChrX	Rest of the world	China	–	G
CHB54_ChrX	Rest of the world	China	–	–
CHB59_ChrX	Rest of the world	China	–	G
EG12N_ChrX	Rest of the world	Egypt	–	–
EG15N_ChrX	Rest of the world	Egypt	–	–
EG16N_ChrX	Rest of the world	Egypt	–	G
EG25N_ChrX	Rest of the world	Egypt	–	G
EG26N_ChrX	Rest of the world	Egypt	–	G
EG28N_ChrX	Rest of the world	Egypt	–	G
EG29N_ChrX	Rest of the world	Egypt	N	N
EG31N_ChrX	Rest of the world	Egypt	N	N
EG33N_ChrX	Rest of the world	Egypt	–	G
EG34N_ChrX	Rest of the world	Egypt	–	G
EG35N_ChrX	Rest of the world	Egypt	N	N
EG36N_ChrX	Rest of the world	Egypt	N	N
EG38N_ChrX	Rest of the world	Egypt	–	G
EG40N_ChrX	Rest of the world	Egypt	–	G
EG44N_ChrX	Rest of the world	Egypt	–	G
EG46N_ChrX	Rest of the world	Egypt	–	G
EG48N_ChrX	Rest of the world	Egypt	–	–
EG49N_ChrX	Rest of the world	Egypt	T	–
EG50N_ChrX	Rest of the world	Egypt	T	–
EG53N_ChrX	Rest of the world	Egypt	–	–
EG54N_ChrX	Rest of the world	Egypt	T	–
EG55N_ChrX	Rest of the world	Egypt	T	–
EG57N_ChrX	Rest of the world	Egypt	–	G
EG58N_ChrX	Rest of the world	Egypt	–	G
EG59N_ChrX	Rest of the world	Egypt	–	G
EG65N_ChrX	Rest of the world	Egypt	T	–
EG69N_ChrX	Rest of the world	Egypt	T	–
EG70N_ChrX	Rest of the world	Egypt	–	–
EG73N_ChrX	Rest of the world	Egypt	T	–
EG74N_ChrX	Rest of the world	Egypt	–	G
EG75N_ChrX	Rest of the world	Egypt	T	–
EG76N_ChrX	Rest of the world	Egypt	–	G
FR106N_ChrX	Rest of the world	France	–	G
FR109N_ChrX	Rest of the world	France	–	–
FR110N_ChrX	Rest of the world	France	–	–
FR112N_ChrX	Rest of the world	France	N	N
FR113N_ChrX	Rest of the world	France	N	N
FR115N_ChrX	Rest of the world	France	N	N
FR11N_ChrX	Rest of the world	France	–	–
FR126N_ChrX	Rest of the world	France	N	N
FR12N_ChrX	Rest of the world	France	–	–
FR135N_ChrX	Rest of the world	France	–	G
FR14_ChrX	Rest of the world	France	–	–
FR147N_ChrX	Rest of the world	France	N	N
FR151_ChrX	Rest of the world	France	–	–
FR152N_ChrX	Rest of the world	France	–	–
FR153N_ChrX	Rest of the world	France	–	–
FR157N_ChrX	Rest of the world	France	–	G
FR158N_ChrX	Rest of the world	France	–	–
FR161N_ChrX	Rest of the world	France	–	–
FR162N_ChrX	Rest of the world	France	–	G
FR164N_ChrX	Rest of the world	France	–	–
FR169N_ChrX	Rest of the world	France	–	N
FR16N_ChrX	Rest of the world	France	–	N
FR173N_ChrX	Rest of the world	France	–	G
FR180_ChrX	Rest of the world	France	–	–
FR186N_ChrX	Rest of the world	France	–	–
FR188N_ChrX	Rest of the world	France	–	–
FR198N_ChrX	Rest of the world	France	N	N
FR19N_ChrX	Rest of the world	France	–	–
FR200N_ChrX	Rest of the world	France	N	N
FR207_ChrX	Rest of the world	France	–	G
FR208N_ChrX	Rest of the world	France	–	–
FR213N_ChrX	Rest of the world	France	T	–
FR216N_ChrX	Rest of the world	France	–	G
FR217_ChrX	Rest of the world	France	–	–
FR219N_ChrX	Rest of the world	France	N	N
FR21N_ChrX	Rest of the world	France	–	–
FR222N_ChrX	Rest of the world	France	–	–
FR225N_ChrX	Rest of the world	France	–	G
FR229_ChrX	Rest of the world	France	–	–
FR230N_ChrX	Rest of the world	France	–	G
FR231N_ChrX	Rest of the world	France	–	G
FR232N_ChrX	Rest of the world	France	N	N
FR235N_ChrX	Rest of the world	France	N	N
FR236N_ChrX	Rest of the world	France	–	–
FR238N_ChrX	Rest of the world	France	–	–
FR240N_ChrX	Rest of the world	France	N	N
FR248N_ChrX	Rest of the world	France	–	–
FR252N_ChrX	Rest of the world	France	–	G
FR257N_ChrX	Rest of the world	France	–	–
FR260N_ChrX	Rest of the world	France	–	–
FR261N_ChrX	Rest of the world	France	–	–
FR263N_ChrX	Rest of the world	France	–	–
FR264N_ChrX	Rest of the world	France	–	G
FR269N_ChrX	Rest of the world	France	N	N
FR26N_ChrX	Rest of the world	France	N	N
FR276N_ChrX	Rest of the world	France	–	–
FR279N_ChrX	Rest of the world	France	–	G
FR284N_ChrX	Rest of the world	France	–	G
FR288N_ChrX	Rest of the world	France	–	–
FR28N_ChrX	Rest of the world	France	–	G
FR293N_ChrX	Rest of the world	France	–	–
FR296N_ChrX	Rest of the world	France	–	G
FR299N_ChrX	Rest of the world	France	N	N
FR2N_ChrX	Rest of the world	France	–	–
FR302N_ChrX	Rest of the world	France	–	G
FR304N_ChrX	Rest of the world	France	–	G
FR305N_ChrX	Rest of the world	France	–	N
FR310_ChrX	Rest of the world	France	–	G
FR312N_ChrX	Rest of the world	France	–	–
FR313N_ChrX	Rest of the world	France	N	N
FR319N_ChrX	Rest of the world	France	–	–
FR320N_ChrX	Rest of the world	France	–	N
FR323N_ChrX	Rest of the world	France	–	–
FR326N_ChrX	Rest of the world	France	–	N
FR32N_ChrX	Rest of the world	France	–	–
FR340N_ChrX	Rest of the world	France	–	–
FR345N_ChrX	Rest of the world	France	N	N
FR348N_ChrX	Rest of the world	France	–	–
FR34N_ChrX	Rest of the world	France	N	N
FR357N_ChrX	Rest of the world	France	–	G
FR360N_ChrX	Rest of the world	France	–	–
FR361_ChrX	Rest of the world	France	–	G
FR364N_ChrX	Rest of the world	France	–	–
FR370N_ChrX	Rest of the world	France	N	N
FR37N_ChrX	Rest of the world	France	–	G
FR48N_ChrX	Rest of the world	France	–	–
FR54N_ChrX	Rest of the world	France	–	–
FR59N_ChrX	Rest of the world	France	N	N
FR5N_ChrX	Rest of the world	France	–	–
FR60N_ChrX	Rest of the world	France	–	G
FR70_ChrX	Rest of the world	France	–	G
FR73N_ChrX	Rest of the world	France	–	G
FR89N_ChrX	Rest of the world	France	–	G
FR90N_ChrX	Rest of the world	France	–	G
FR91N_ChrX	Rest of the world	France	–	–
FR94N_ChrX	Rest of the world	France	N	N
NTH01_ChrX	Rest of the world	Netherlands	–	G
NTH02_ChrX	Rest of the world	Netherlands	–	–
NTH03_ChrX	Rest of the world	Netherlands	–	G
NTH04_ChrX	Rest of the world	Netherlands	–	–
NTH07_ChrX	Rest of the world	Netherlands	–	G
NTH10_ChrX	Rest of the world	Netherlands	N	N
NTH11_ChrX	Rest of the world	Netherlands	–	G
NTH13_ChrX	Rest of the world	Netherlands	–	–
NTH14_ChrX	Rest of the world	Netherlands	–	–
NTH15_ChrX	Rest of the world	Netherlands	N	N
NTH16_ChrX	Rest of the world	Netherlands	–	G
NTH17_ChrX	Rest of the world	Netherlands	–	G
NTH18_ChrX	Rest of the world	Netherlands	–	G
NTH19_ChrX	Rest of the world	Netherlands	T	–
NTH22_ChrX	Rest of the world	Netherlands	–	G
NTH23_ChrX	Rest of the world	Netherlands	T	–
NTH25_ChrX	Rest of the world	Netherlands	–	–
NTH29_ChrX	Rest of the world	Netherlands	–	G
NTH30_ChrX	Rest of the world	Netherlands	–	G
RAL-100_ChrX	Rest of the world	USA	N	N
RAL-101_ChrX	Rest of the world	USA	–	–
RAL-105_ChrX	Rest of the world	USA	–	–
RAL-109_ChrX	Rest of the world	USA	–	–
RAL-129_ChrX	Rest of the world	USA	–	–
RAL-136_ChrX	Rest of the world	USA	–	–
RAL-138_ChrX	Rest of the world	USA	N	N
RAL-142_ChrX	Rest of the world	USA	–	G
RAL-149_ChrX	Rest of the world	USA	–	–
RAL-153_ChrX	Rest of the world	USA	–	N
RAL-158_ChrX	Rest of the world	USA	–	–
RAL-161_ChrX	Rest of the world	USA	–	–
RAL-176_ChrX	Rest of the world	USA	–	G
RAL-177_ChrX	Rest of the world	USA	–	G
RAL-181_ChrX	Rest of the world	USA	–	–
RAL-189_ChrX	Rest of the world	USA	–	–
RAL-195_ChrX	Rest of the world	USA	–	G
RAL-208_ChrX	Rest of the world	USA	–	–
RAL-21_ChrX	Rest of the world	USA	–	G
RAL-217_ChrX	Rest of the world	USA	–	–
RAL-223_ChrX	Rest of the world	USA	N	N
RAL-227_ChrX	Rest of the world	USA	–	G
RAL-228_ChrX	Rest of the world	USA	–	–
RAL-229_ChrX	Rest of the world	USA	N	N
RAL-233_ChrX	Rest of the world	USA	–	–
RAL-235_ChrX	Rest of the world	USA	–	–
RAL-237_ChrX	Rest of the world	USA	–	–
RAL-239_ChrX	Rest of the world	USA	–	–
RAL-256_ChrX	Rest of the world	USA	–	G
RAL-26_ChrX	Rest of the world	USA	–	–
RAL-28_ChrX	Rest of the world	USA	–	G
RAL-280_ChrX	Rest of the world	USA	–	–
RAL-287_ChrX	Rest of the world	USA	–	–
RAL-301_ChrX	Rest of the world	USA	–	G
RAL-303_ChrX	Rest of the world	USA	N	N
RAL-304_ChrX	Rest of the world	USA	N	N
RAL-306_ChrX	Rest of the world	USA	N	N
RAL-307_ChrX	Rest of the world	USA	N	N
RAL-309_ChrX	Rest of the world	USA	–	–
RAL-31_ChrX	Rest of the world	USA	–	–
RAL-310_ChrX	Rest of the world	USA	–	–
RAL-313_ChrX	Rest of the world	USA	–	G
RAL-315_ChrX	Rest of the world	USA	–	G
RAL-317_ChrX	Rest of the world	USA	–	–
RAL-318_ChrX	Rest of the world	USA	–	–
RAL-319_ChrX	Rest of the world	USA	–	G
RAL-32_ChrX	Rest of the world	USA	N	N
RAL-320_ChrX	Rest of the world	USA	–	–
RAL-321_ChrX	Rest of the world	USA	–	G
RAL-324_ChrX	Rest of the world	USA	–	–
RAL-325_ChrX	Rest of the world	USA	–	G
RAL-332_ChrX	Rest of the world	USA	–	–
RAL-335_ChrX	Rest of the world	USA	–	–
RAL-336_ChrX	Rest of the world	USA	–	–
RAL-338_ChrX	Rest of the world	USA	–	–
RAL-340_ChrX	Rest of the world	USA	N	N
RAL-348_ChrX	Rest of the world	USA	N	N
RAL-350_ChrX	Rest of the world	USA	–	G
RAL-352_ChrX	Rest of the world	USA	–	G
RAL-354_ChrX	Rest of the world	USA	–	G
RAL-355_ChrX	Rest of the world	USA	N	N
RAL-356_ChrX	Rest of the world	USA	–	G
RAL-357_ChrX	Rest of the world	USA	–	G
RAL-358_ChrX	Rest of the world	USA	–	–
RAL-359_ChrX	Rest of the world	USA	–	–
RAL-360_ChrX	Rest of the world	USA	–	–
RAL-361_ChrX	Rest of the world	USA	–	–
RAL-362_ChrX	Rest of the world	USA	N	N
RAL-365_ChrX	Rest of the world	USA	–	–
RAL-367_ChrX	Rest of the world	USA	–	–
RAL-370_ChrX	Rest of the world	USA	–	–
RAL-371_ChrX	Rest of the world	USA	N	N
RAL-373_ChrX	Rest of the world	USA	–	–
RAL-374_ChrX	Rest of the world	USA	–	G
RAL-375_ChrX	Rest of the world	USA	–	–
RAL-377_ChrX	Rest of the world	USA	–	G
RAL-379_ChrX	Rest of the world	USA	–	–
RAL-38_ChrX	Rest of the world	USA	–	G
RAL-380_ChrX	Rest of the world	USA	–	–
RAL-381_ChrX	Rest of the world	USA	–	G
RAL-382_ChrX	Rest of the world	USA	–	G
RAL-383_ChrX	Rest of the world	USA	–	–
RAL-385_ChrX	Rest of the world	USA	N	N
RAL-386_ChrX	Rest of the world	USA	–	–
RAL-390_ChrX	Rest of the world	USA	–	–
RAL-391_ChrX	Rest of the world	USA	–	–
RAL-392_ChrX	Rest of the world	USA	N	N
RAL-395_ChrX	Rest of the world	USA	N	N
RAL-397_ChrX	Rest of the world	USA	–	–
RAL-399_ChrX	Rest of the world	USA	–	G
RAL-40_ChrX	Rest of the world	USA	–	–
RAL-405_ChrX	Rest of the world	USA	N	N
RAL-406_ChrX	Rest of the world	USA	N	N
RAL-409_ChrX	Rest of the world	USA	N	N
RAL-41_ChrX	Rest of the world	USA	–	G
RAL-42_ChrX	Rest of the world	USA	N	N
RAL-426_ChrX	Rest of the world	USA	–	–
RAL-427_ChrX	Rest of the world	USA	–	G
RAL-437_ChrX	Rest of the world	USA	N	N
RAL-439_ChrX	Rest of the world	USA	N	N
RAL-440_ChrX	Rest of the world	USA	–	–
RAL-441_ChrX	Rest of the world	USA	–	–
RAL-443_ChrX	Rest of the world	USA	–	–
RAL-45_ChrX	Rest of the world	USA	–	G
RAL-461_ChrX	Rest of the world	USA	–	–
RAL-48_ChrX	Rest of the world	USA	–	G
RAL-486_ChrX	Rest of the world	USA	–	–
RAL-49_ChrX	Rest of the world	USA	–	G
RAL-491_ChrX	Rest of the world	USA	–	–
RAL-492_ChrX	Rest of the world	USA	–	G
RAL-502_ChrX	Rest of the world	USA	–	G
RAL-505_ChrX	Rest of the world	USA	–	G
RAL-508_ChrX	Rest of the world	USA	–	G
RAL-509_ChrX	Rest of the world	USA	–	G
RAL-513_ChrX	Rest of the world	USA	–	–
RAL-517_ChrX	Rest of the world	USA	–	–
RAL-528_ChrX	Rest of the world	USA	N	N
RAL-530_ChrX	Rest of the world	USA	N	N
RAL-531_ChrX	Rest of the world	USA	N	N
RAL-535_ChrX	Rest of the world	USA	–	–
RAL-551_ChrX	Rest of the world	USA	N	N
RAL-555_ChrX	Rest of the world	USA	–	–
RAL-559_ChrX	Rest of the world	USA	N	N
RAL-563_ChrX	Rest of the world	USA	–	–
RAL-566_ChrX	Rest of the world	USA	–	G
RAL-57_ChrX	Rest of the world	USA	N	N
RAL-584_ChrX	Rest of the world	USA	N	N
RAL-589_ChrX	Rest of the world	USA	N	N
RAL-59_ChrX	Rest of the world	USA	–	–
RAL-595_ChrX	Rest of the world	USA	–	–
RAL-596_ChrX	Rest of the world	USA	–	–
RAL-627_ChrX	Rest of the world	USA	N	N
RAL-630_ChrX	Rest of the world	USA	N	N
RAL-634_ChrX	Rest of the world	USA	–	G
RAL-639_ChrX	Rest of the world	USA	–	–
RAL-642_ChrX	Rest of the world	USA	N	–
RAL-646_ChrX	Rest of the world	USA	–	–
RAL-69_ChrX	Rest of the world	USA	–	G
RAL-703_ChrX	Rest of the world	USA	–	–
RAL-705_ChrX	Rest of the world	USA	–	–
RAL-707_ChrX	Rest of the world	USA	–	–
RAL-712_ChrX	Rest of the world	USA	–	G
RAL-714_ChrX	Rest of the world	USA	–	–
RAL-716_ChrX	Rest of the world	USA	–	–
RAL-721_ChrX	Rest of the world	USA	–	–
RAL-727_ChrX	Rest of the world	USA	–	–
RAL-73_ChrX	Rest of the world	USA	–	–
RAL-730_ChrX	Rest of the world	USA	–	–
RAL-732_ChrX	Rest of the world	USA	–	–
RAL-737_ChrX	Rest of the world	USA	N	N
RAL-738_ChrX	Rest of the world	USA	N	N
RAL-748_ChrX	Rest of the world	USA	–	–
RAL-75_ChrX	Rest of the world	USA	–	–
RAL-757_ChrX	Rest of the world	USA	–	–
RAL-761_ChrX	Rest of the world	USA	–	–
RAL-765_ChrX	Rest of the world	USA	–	G
RAL-774_ChrX	Rest of the world	USA	–	G
RAL-776_ChrX	Rest of the world	USA	–	–
RAL-783_ChrX	Rest of the world	USA	–	N
RAL-786_ChrX	Rest of the world	USA	–	–
RAL-787_ChrX	Rest of the world	USA	–	–
RAL-790_ChrX	Rest of the world	USA	–	G
RAL-796_ChrX	Rest of the world	USA	–	–
RAL-799_ChrX	Rest of the world	USA	–	–
RAL-801_ChrX	Rest of the world	USA	N	N
RAL-802_ChrX	Rest of the world	USA	–	–
RAL-804_ChrX	Rest of the world	USA	–	–
RAL-805_ChrX	Rest of the world	USA	–	G
RAL-808_ChrX	Rest of the world	USA	N	N
RAL-810_ChrX	Rest of the world	USA	–	–
RAL-812_ChrX	Rest of the world	USA	–	–
RAL-818_ChrX	Rest of the world	USA	–	–
RAL-819_ChrX	Rest of the world	USA	–	G
RAL-820_ChrX	Rest of the world	USA	–	–
RAL-821_ChrX	Rest of the world	USA	N	N
RAL-822_ChrX	Rest of the world	USA	N	N
RAL-83_ChrX	Rest of the world	USA	–	G
RAL-832_ChrX	Rest of the world	USA	–	–
RAL-837_ChrX	Rest of the world	USA	–	G
RAL-843_ChrX	Rest of the world	USA	N	N
RAL-849_ChrX	Rest of the world	USA	–	G
RAL-85_ChrX	Rest of the world	USA	–	G
RAL-850_ChrX	Rest of the world	USA	–	–
RAL-852_ChrX	Rest of the world	USA	N	N
RAL-853_ChrX	Rest of the world	USA	N	N
RAL-855_ChrX	Rest of the world	USA	N	N
RAL-857_ChrX	Rest of the world	USA	–	G
RAL-859_ChrX	Rest of the world	USA	–	–
RAL-861_ChrX	Rest of the world	USA	–	–
RAL-879_ChrX	Rest of the world	USA	–	G
RAL-88_ChrX	Rest of the world	USA	–	G
RAL-882_ChrX	Rest of the world	USA	–	–
RAL-884_ChrX	Rest of the world	USA	–	–
RAL-887_ChrX	Rest of the world	USA	–	–
RAL-890_ChrX	Rest of the world	USA	–	–
RAL-892_ChrX	Rest of the world	USA	–	–
RAL-894_ChrX	Rest of the world	USA	–	–
RAL-897_ChrX	Rest of the world	USA	–	G
RAL-900_ChrX	Rest of the world	USA	–	–
RAL-907_ChrX	Rest of the world	USA	N	N
RAL-908_ChrX	Rest of the world	USA	–	G
RAL-91_ChrX	Rest of the world	USA	T	–
RAL-911_ChrX	Rest of the world	USA	N	N
RAL-913_ChrX	Rest of the world	USA	–	–
RAL-93_ChrX	Rest of the world	USA	–	–
USI01_ChrX	Rest of the world	USA	–	–
USI02_ChrX	Rest of the world	USA	–	–
USI03_ChrX	Rest of the world	USA	–	–
USI04_ChrX	Rest of the world	USA	–	–
USI06_ChrX	Rest of the world	USA	–	G
USI07_ChrX	Rest of the world	USA	–	–
USI13_ChrX	Rest of the world	USA	–	–
USI16_ChrX	Rest of the world	USA	–	G
USI17_ChrX	Rest of the world	USA	–	–
USI22_ChrX	Rest of the world	USA	–	G
USI23_ChrX	Rest of the world	USA	–	–
USI24_ChrX	Rest of the world	USA	–	–
USI26_ChrX	Rest of the world	USA	–	–
USI29_ChrX	Rest of the world	USA	–	–
USI31_ChrX	Rest of the world	USA	–	G
USI33_ChrX	Rest of the world	USA	–	–
USI34_ChrX	Rest of the world	USA	–	G
USI35_ChrX	Rest of the world	USA	–	–
USI38_ChrX	Rest of the world	USA	–	–
USW_114_ChrX	Rest of the world	USA	–	–
USW_23_ChrX	Rest of the world	USA	N	N
USW_26_ChrX	Rest of the world	USA	–	N
USW_33_ChrX	Rest of the world	USA	N	N
USW_34_ChrX	Rest of the world	USA	–	G
USW_35_ChrX	Rest of the world	USA	–	G
USW_36_ChrX	Rest of the world	USA	N	N
USW_37_ChrX	Rest of the world	USA	–	G
USW_38_ChrX	Rest of the world	USA	–	G
USW_40_ChrX	Rest of the world	USA	–	G
USW_43_ChrX	Rest of the world	USA	–	–
USW_47_ChrX	Rest of the world	USA	–	–
USW_49_ChrX	Rest of the world	USA	–	G
USW_50_ChrX	Rest of the world	USA	–	G
USW_52_ChrX	Rest of the world	USA	N	N
USW_54_ChrX	Rest of the world	USA	–	–
USW_55_ChrX	Rest of the world	USA	N	N
USW_56_ChrX	Rest of the world	USA	N	N
USW_59_ChrX	Rest of the world	USA	N	N
USW_60_ChrX	Rest of the world	USA	N	N
USW_62_ChrX	Rest of the world	USA	N	N
USW_63_ChrX	Rest of the world	USA	–	–
USW_64_ChrX	Rest of the world	USA	N	N
USW_66_ChrX	Rest of the world	USA	–	G
USW_67_ChrX	Rest of the world	USA	–	–
USW_68_ChrX	Rest of the world	USA	N	N
USW_69_ChrX	Rest of the world	USA	–	G
USW_74_ChrX	Rest of the world	USA	–	–
USW_76_ChrX	Rest of the world	USA	–	–
USW_79_ChrX	Rest of the world	USA	–	–
USW_80_ChrX	Rest of the world	USA	N	N
USW_82_ChrX	Rest of the world	USA	–	–
USW_84_ChrX	Rest of the world	USA	–	G
USW_86_ChrX	Rest of the world	USA	–	G
USW_87_ChrX	Rest of the world	USA	–	G
CO1_ChrX	Sub-Saharan	Cameroon	–	–
CO10N_ChrX	Sub-Saharan	Cameroon	–	–
CO13N_ChrX	Sub-Saharan	Cameroon	–	–
CO14_ChrX	Sub-Saharan	Cameroon	–	–
CO15N_ChrX	Sub-Saharan	Cameroon	–	–
CO16_ChrX	Sub-Saharan	Cameroon	–	–
CO2_ChrX	Sub-Saharan	Cameroon	–	–
CO4N_ChrX	Sub-Saharan	Cameroon	–	–
CO8N_ChrX	Sub-Saharan	Cameroon	–	–
CO9N_ChrX	Sub-Saharan	Cameroon	–	–
EA103N_ChrX	Sub-Saharan	Ethiopia	–	–
EA117N_ChrX	Sub-Saharan	Ethiopia	N	N
EA119_ChrX	Sub-Saharan	Ethiopia	–	–
EA124N_ChrX	Sub-Saharan	Ethiopia	–	–
EA126N_ChrX	Sub-Saharan	Ethiopia	–	–
EA13N_ChrX	Sub-Saharan	Ethiopia	–	–
EA22N_ChrX	Sub-Saharan	Ethiopia	–	–
EA2N_ChrX	Sub-Saharan	Ethiopia	–	–
EA3_ChrX	Sub-Saharan	Ethiopia	–	–
EA30N_ChrX	Sub-Saharan	Ethiopia	N	N
EA31N_ChrX	Sub-Saharan	Ethiopia	–	–
EA37N_ChrX	Sub-Saharan	Ethiopia	–	–
EA49_ChrX	Sub-Saharan	Ethiopia	–	–
EA50N_ChrX	Sub-Saharan	Ethiopia	N	N
EA58N_ChrX	Sub-Saharan	Ethiopia	–	–
EA59N_ChrX	Sub-Saharan	Ethiopia	–	–
EA70N_ChrX	Sub-Saharan	Ethiopia	–	–
EA71_ChrX	Sub-Saharan	Ethiopia	–	–
EA84N_ChrX	Sub-Saharan	Ethiopia	N	N
EA86N_ChrX	Sub-Saharan	Ethiopia	–	–
EA87_ChrX	Sub-Saharan	Ethiopia	–	–
EA87N_ChrX	Sub-Saharan	Ethiopia	–	–
EA90N_ChrX	Sub-Saharan	Ethiopia	–	–
EA91N_ChrX	Sub-Saharan	Ethiopia	N	N
EA93N_ChrX	Sub-Saharan	Ethiopia	–	–
EB132_ChrX	Sub-Saharan	Ethiopia	–	–
EB148_ChrX	Sub-Saharan	Ethiopia	–	–
EB18_ChrX	Sub-Saharan	Ethiopia	–	–
EB237_ChrX	Sub-Saharan	Ethiopia	–	–
EB25_ChrX	Sub-Saharan	Ethiopia	–	–
ED10N_ChrX	Sub-Saharan	Ethiopia	–	–
ED19-1-3_ChrX	Sub-Saharan	Ethiopia	–	–
ED2_ChrX	Sub-Saharan	Ethiopia	–	–
ED3_ChrX	Sub-Saharan	Ethiopia	–	–
ED5N_ChrX	Sub-Saharan	Ethiopia	–	–
ED6N_ChrX	Sub-Saharan	Ethiopia	–	–
EF101N_ChrX	Sub-Saharan	Ethiopia	–	–
EF102N_ChrX	Sub-Saharan	Ethiopia	N	N
EF103N_ChrX	Sub-Saharan	Ethiopia	–	–
EF108N_ChrX	Sub-Saharan	Ethiopia	N	N
EF10N_ChrX	Sub-Saharan	Ethiopia	N	N
EF110N_ChrX	Sub-Saharan	Ethiopia	–	–
EF112N_ChrX	Sub-Saharan	Ethiopia	–	–
EF114N_ChrX	Sub-Saharan	Ethiopia	–	–
EF115N_ChrX	Sub-Saharan	Ethiopia	–	–
EF116N_ChrX	Sub-Saharan	Ethiopia	–	–
EF117N_ChrX	Sub-Saharan	Ethiopia	–	–
EF119N_ChrX	Sub-Saharan	Ethiopia	–	–
EF11N_ChrX	Sub-Saharan	Ethiopia	N	N
EF120_ChrX	Sub-Saharan	Ethiopia	–	–
EF120N_ChrX	Sub-Saharan	Ethiopia	–	–
EF122N_ChrX	Sub-Saharan	Ethiopia	–	–
EF126N_ChrX	Sub-Saharan	Ethiopia	–	–
EF12N_ChrX	Sub-Saharan	Ethiopia	–	–
EF130N_ChrX	Sub-Saharan	Ethiopia	–	–
EF131N_ChrX	Sub-Saharan	Ethiopia	–	–
EF132N_ChrX	Sub-Saharan	Ethiopia	N	N
EF134N_ChrX	Sub-Saharan	Ethiopia	N	N
EF135N_ChrX	Sub-Saharan	Ethiopia	–	–
EF136N_ChrX	Sub-Saharan	Ethiopia	–	–
EF15N_ChrX	Sub-Saharan	Ethiopia	–	–
EF16N_ChrX	Sub-Saharan	Ethiopia	–	–
EF19N_ChrX	Sub-Saharan	Ethiopia	–	–
EF1N_ChrX	Sub-Saharan	Ethiopia	N	N
EF2_ChrX	Sub-Saharan	Ethiopia	–	–
EF24N_ChrX	Sub-Saharan	Ethiopia	–	–
EF25N_ChrX	Sub-Saharan	Ethiopia	–	–
EF26N_ChrX	Sub-Saharan	Ethiopia	–	–
EF27N_ChrX	Sub-Saharan	Ethiopia	–	–
EF31N_ChrX	Sub-Saharan	Ethiopia	–	–
EF32N_ChrX	Sub-Saharan	Ethiopia	–	–
EF35N_ChrX	Sub-Saharan	Ethiopia	–	–
EF39_ChrX	Sub-Saharan	Ethiopia	–	–
EF3N_ChrX	Sub-Saharan	Ethiopia	N	N
EF43N_ChrX	Sub-Saharan	Ethiopia	–	–
EF46N_ChrX	Sub-Saharan	Ethiopia	–	–
EF48N_ChrX	Sub-Saharan	Ethiopia	–	–
EF52N_ChrX	Sub-Saharan	Ethiopia	–	–
EF53N_ChrX	Sub-Saharan	Ethiopia	–	–
EF54N_ChrX	Sub-Saharan	Ethiopia	N	N
EF59N_ChrX	Sub-Saharan	Ethiopia	–	–
EF64N_ChrX	Sub-Saharan	Ethiopia	–	–
EF65_ChrX	Sub-Saharan	Ethiopia	–	–
EF66N_ChrX	Sub-Saharan	Ethiopia	–	–
EF67N_ChrX	Sub-Saharan	Ethiopia	–	–
EF69N_ChrX	Sub-Saharan	Ethiopia	–	–
EF6N_ChrX	Sub-Saharan	Ethiopia	N	N
EF70N_ChrX	Sub-Saharan	Ethiopia	–	–
EF73N_ChrX	Sub-Saharan	Ethiopia	–	–
EF74N_ChrX	Sub-Saharan	Ethiopia	–	–
EF75N_ChrX	Sub-Saharan	Ethiopia	–	–
EF78_ChrX	Sub-Saharan	Ethiopia	–	–
EF7N_ChrX	Sub-Saharan	Ethiopia	N	N
EF80N_ChrX	Sub-Saharan	Ethiopia	–	–
EF81N_ChrX	Sub-Saharan	Ethiopia	–	–
EF82N_ChrX	Sub-Saharan	Ethiopia	–	–
EF83N_ChrX	Sub-Saharan	Ethiopia	–	–
EF86N_ChrX	Sub-Saharan	Ethiopia	–	–
EF88N_ChrX	Sub-Saharan	Ethiopia	–	–
EF8N_ChrX	Sub-Saharan	Ethiopia	N	N
EF93N_ChrX	Sub-Saharan	Ethiopia	–	–
EF95N_ChrX	Sub-Saharan	Ethiopia	–	–
EF96N_ChrX	Sub-Saharan	Ethiopia	–	–
EF98N_ChrX	Sub-Saharan	Ethiopia	N	N
EF9N_ChrX	Sub-Saharan	Ethiopia	N	N
ER11_ChrX	Sub-Saharan	Ethiopia	–	–
ER156_ChrX	Sub-Saharan	Ethiopia	–	–
ER32_ChrX	Sub-Saharan	Ethiopia	–	–
ER63_ChrX	Sub-Saharan	Ethiopia	–	–
ER85_ChrX	Sub-Saharan	Ethiopia	–	–
EZ2_ChrX	Sub-Saharan	Ethiopia	–	G
EZ25_ChrX	Sub-Saharan	Ethiopia	–	–
EZ5N_ChrX	Sub-Saharan	Ethiopia	–	–
EZ63-1-3_ChrX	Sub-Saharan	Ethiopia	–	G
EZ9N_ChrX	Sub-Saharan	Ethiopia	–	–
GA125_ChrX	Sub-Saharan	Gabon	–	–
GA129_ChrX	Sub-Saharan	Gabon	–	–
GA130_ChrX	Sub-Saharan	Gabon	–	–
GA132_ChrX	Sub-Saharan	Gabon	–	–
GA141_ChrX	Sub-Saharan	Gabon	–	–
GA145_ChrX	Sub-Saharan	Gabon	–	G
GA160_ChrX	Sub-Saharan	Gabon	–	–
GA185_ChrX	Sub-Saharan	Gabon	–	–
GA187_ChrX	Sub-Saharan	Gabon	–	–
GA191_ChrX	Sub-Saharan	Gabon	–	–
GU10_ChrX	Sub-Saharan	Gabon	–	–
GU2_ChrX	Sub-Saharan	Gabon	–	–
GU6_ChrX	Sub-Saharan	Gabon	–	–
GU7_ChrX	Sub-Saharan	Gabon	–	–
GU9_ChrX	Sub-Saharan	Gabon	–	–
KN133N_ChrX	Sub-Saharan	Gabon	–	–
KN20N_ChrX	Sub-Saharan	Gabon	–	–
KN34_ChrX	Sub-Saharan	Kenya	–	G
KN35_ChrX	Sub-Saharan	Kenya	–	–
KN6_ChrX	Sub-Saharan	Kenya	–	–
KN73-1-3_ChrX	Sub-Saharan	Kenya	–	–
KR39_ChrX	Sub-Saharan	Kenya	–	–
KR42_ChrX	Sub-Saharan	Kenya	–	–
KR4N_ChrX	Sub-Saharan	Kenya	–	–
KR54-1-3_ChrX	Sub-Saharan	Kenya	–	–
KR68-1-3_ChrX	Sub-Saharan	Kenya	–	–
KR7_ChrX	Sub-Saharan	Kenya	–	–
MW11-1_ChrX	Sub-Saharan	Malawi	–	–
MW28-1_ChrX	Sub-Saharan	Malawi	–	–
MW38-1_ChrX	Sub-Saharan	Malawi	–	–
MW46-1_ChrX	Sub-Saharan	Malawi	–	–
MW6-1_ChrX	Sub-Saharan	Malawi	–	–
MW63-1_ChrX	Sub-Saharan	Malawi	–	–
MW9-1_ChrX	Sub-Saharan	Malawi	–	–
NG10N_ChrX	Sub-Saharan	Nigeria	–	–
NG1N_ChrX	Sub-Saharan	Nigeria	–	–
NG3N_ChrX	Sub-Saharan	Nigeria	–	–
NG6N_ChrX	Sub-Saharan	Nigeria	–	–
NG7_ChrX	Sub-Saharan	Nigeria	–	–
NG9_ChrX	Sub-Saharan	Nigeria	–	–
RG10_ChrX	Sub-Saharan	Rwanda	–	–
RG11N_ChrX	Sub-Saharan	Rwanda	–	–
RG13N_ChrX	Sub-Saharan	Rwanda	–	–
RG15_ChrX	Sub-Saharan	Rwanda	–	–
RG18N_ChrX	Sub-Saharan	Rwanda	–	–
RG19_ChrX	Sub-Saharan	Rwanda	–	–
RG2_ChrX	Sub-Saharan	Rwanda	–	–
RG21N_ChrX	Sub-Saharan	Rwanda	–	–
RG22_ChrX	Sub-Saharan	Rwanda	–	–
RG24_ChrX	Sub-Saharan	Rwanda	–	–
RG25_ChrX	Sub-Saharan	Rwanda	–	–
RG28_ChrX	Sub-Saharan	Rwanda	–	–
RG3_ChrX	Sub-Saharan	Rwanda	–	–
RG32N_ChrX	Sub-Saharan	Rwanda	–	–
RG33_ChrX	Sub-Saharan	Rwanda	–	–
RG34_ChrX	Sub-Saharan	Rwanda	–	–
RG35_ChrX	Sub-Saharan	Rwanda	–	G
RG36_ChrX	Sub-Saharan	Rwanda	–	–
RG37N_ChrX	Sub-Saharan	Rwanda	–	–
RG38N_ChrX	Sub-Saharan	Rwanda	–	–
RG39_ChrX	Sub-Saharan	Rwanda	–	–
RG4N_ChrX	Sub-Saharan	Rwanda	–	–
RG5_ChrX	Sub-Saharan	Rwanda	–	–
RG6N_ChrX	Sub-Saharan	Rwanda	–	–
RG7_ChrX	Sub-Saharan	Rwanda	–	–
RG8_ChrX	Sub-Saharan	Rwanda	–	–
RG9_ChrX	Sub-Saharan	Rwanda	–	–
SB10_ChrX	Sub-Saharan	SouthAfrica	–	G
SB16_ChrX	Sub-Saharan	SouthAfrica	–	–
SB26_ChrX	Sub-Saharan	SouthAfrica	–	–
SB31_ChrX	Sub-Saharan	SouthAfrica	–	–
SB51_ChrX	Sub-Saharan	SouthAfrica	–	–
SD101N_ChrX	Sub-Saharan	SouthAfrica	N	N
SD104N_ChrX	Sub-Saharan	SouthAfrica	–	–
SD105N_ChrX	Sub-Saharan	SouthAfrica	–	–
SD106N_ChrX	Sub-Saharan	SouthAfrica	–	–
SD108N_ChrX	Sub-Saharan	SouthAfrica	N	N
SD109N_ChrX	Sub-Saharan	SouthAfrica	–	–
SD110N_ChrX	Sub-Saharan	SouthAfrica	–	–
SD113N_ChrX	Sub-Saharan	SouthAfrica	N	N
SD114N_ChrX	Sub-Saharan	SouthAfrica	–	–
SD115N_ChrX	Sub-Saharan	SouthAfrica	–	–
SD116N_ChrX	Sub-Saharan	SouthAfrica	N	N
SD117N_ChrX	Sub-Saharan	SouthAfrica	–	–
SD120N_ChrX	Sub-Saharan	SouthAfrica	N	N
SD121N_ChrX	Sub-Saharan	SouthAfrica	N	N
SD124N_ChrX	Sub-Saharan	SouthAfrica	N	N
SD127N_ChrX	Sub-Saharan	SouthAfrica	–	–
SD128N_ChrX	Sub-Saharan	SouthAfrica	–	–
SD130N_ChrX	Sub-Saharan	SouthAfrica	–	–
SD131N_ChrX	Sub-Saharan	SouthAfrica	–	G
SD132N_ChrX	Sub-Saharan	SouthAfrica	N	N
SD133N_ChrX	Sub-Saharan	SouthAfrica	N	N
SD135N_ChrX	Sub-Saharan	SouthAfrica	–	–
SD137N_ChrX	Sub-Saharan	SouthAfrica	N	N
SD138N_ChrX	Sub-Saharan	SouthAfrica	–	–
SD140N_ChrX	Sub-Saharan	SouthAfrica	–	–
SD141N_ChrX	Sub-Saharan	SouthAfrica	–	–
SD142N_ChrX	Sub-Saharan	SouthAfrica	–	–
SD144N_ChrX	Sub-Saharan	SouthAfrica	–	–
SD145_ChrX	Sub-Saharan	SouthAfrica	–	–
SD149N_ChrX	Sub-Saharan	SouthAfrica	–	–
SD14N_ChrX	Sub-Saharan	SouthAfrica	N	N
SD151N_ChrX	Sub-Saharan	SouthAfrica	–	–
SD17N_ChrX	Sub-Saharan	SouthAfrica	N	N
SD18N_ChrX	Sub-Saharan	SouthAfrica	–	–
SD1N_ChrX	Sub-Saharan	SouthAfrica	–	–
SD20N_ChrX	Sub-Saharan	SouthAfrica	N	N
SD21N_ChrX	Sub-Saharan	SouthAfrica	–	–
SD23N_ChrX	Sub-Saharan	SouthAfrica	N	N
SD24N_ChrX	Sub-Saharan	SouthAfrica	N	N
SD25N_ChrX	Sub-Saharan	SouthAfrica	N	N
SD27N_ChrX	Sub-Saharan	SouthAfrica	N	N
SD28N_ChrX	Sub-Saharan	SouthAfrica	–	–
SD29N_ChrX	Sub-Saharan	SouthAfrica	–	–
SD32N_ChrX	Sub-Saharan	SouthAfrica	–	–
SD35N_ChrX	Sub-Saharan	SouthAfrica	N	N
SD37N_ChrX	Sub-Saharan	SouthAfrica	N	N
SD38N_ChrX	Sub-Saharan	SouthAfrica	–	–
SD39N_ChrX	Sub-Saharan	SouthAfrica	–	–
SD3N_ChrX	Sub-Saharan	SouthAfrica	N	N
SD42N_ChrX	Sub-Saharan	SouthAfrica	–	–
SD43N_ChrX	Sub-Saharan	SouthAfrica	–	–
SD44N_ChrX	Sub-Saharan	SouthAfrica	N	N
SD45_ChrX	Sub-Saharan	SouthAfrica	–	–
SD47N_ChrX	Sub-Saharan	SouthAfrica	N	N
SD48N_ChrX	Sub-Saharan	SouthAfrica	–	–
SD49N_ChrX	Sub-Saharan	SouthAfrica	N	N
SD51N_ChrX	Sub-Saharan	SouthAfrica	–	–
SD53N_ChrX	Sub-Saharan	SouthAfrica	–	–
SD54N_ChrX	Sub-Saharan	SouthAfrica	–	–
SD55N_ChrX	Sub-Saharan	SouthAfrica	N	N
SD56N_ChrX	Sub-Saharan	SouthAfrica	–	–
SD59N_ChrX	Sub-Saharan	SouthAfrica	–	–
SD5N_ChrX	Sub-Saharan	SouthAfrica	–	–
SD63N_ChrX	Sub-Saharan	SouthAfrica	–	–
SD64N_ChrX	Sub-Saharan	SouthAfrica	–	–
SD65N_ChrX	Sub-Saharan	SouthAfrica	–	–
SD67_ChrX	Sub-Saharan	SouthAfrica	–	–
SD68N_ChrX	Sub-Saharan	SouthAfrica	–	–
SD71N_ChrX	Sub-Saharan	SouthAfrica	–	–
SD72N_ChrX	Sub-Saharan	SouthAfrica	–	–
SD73N_ChrX	Sub-Saharan	SouthAfrica	–	–
SD77N_ChrX	Sub-Saharan	SouthAfrica	–	–
SD78N_ChrX	Sub-Saharan	SouthAfrica	–	–
SD79N_ChrX	Sub-Saharan	SouthAfrica	–	–
SD82_ChrX	Sub-Saharan	SouthAfrica	–	–
SD88N_ChrX	Sub-Saharan	SouthAfrica	N	N
SD8N_ChrX	Sub-Saharan	SouthAfrica	–	–
SD90N_ChrX	Sub-Saharan	SouthAfrica	–	–
SD92N_ChrX	Sub-Saharan	SouthAfrica	N	N
SD94N_ChrX	Sub-Saharan	SouthAfrica	–	–
SD98_ChrX	Sub-Saharan	SouthAfrica	–	G
SF110_ChrX	Sub-Saharan	SouthAfrica	–	–
SF332_ChrX	Sub-Saharan	SouthAfrica	–	–
SF428_ChrX	Sub-Saharan	SouthAfrica	–	–
SF447_ChrX	Sub-Saharan	SouthAfrica	–	–
SF7_ChrX	Sub-Saharan	SouthAfrica	–	–
SP103N_ChrX	Sub-Saharan	SouthAfrica	–	–
SP107N_ChrX	Sub-Saharan	SouthAfrica	–	–
SP115N_ChrX	Sub-Saharan	SouthAfrica	–	–
SP127N_ChrX	Sub-Saharan	SouthAfrica	–	–
SP133N_ChrX	Sub-Saharan	SouthAfrica	–	–
SP159N_ChrX	Sub-Saharan	SouthAfrica	–	–
SP15N_ChrX	Sub-Saharan	SouthAfrica	–	–
SP173_ChrX	Sub-Saharan	SouthAfrica	–	–
SP175N_ChrX	Sub-Saharan	SouthAfrica	–	–
SP17N_ChrX	Sub-Saharan	SouthAfrica	–	–
SP188_ChrX	Sub-Saharan	SouthAfrica	–	–
SP191N_ChrX	Sub-Saharan	SouthAfrica	–	–
SP19N_ChrX	Sub-Saharan	SouthAfrica	–	–
SP1N_ChrX	Sub-Saharan	SouthAfrica	N	N
SP201N_ChrX	Sub-Saharan	SouthAfrica	–	–
SP213N_ChrX	Sub-Saharan	SouthAfrica	–	–
SP221_ChrX	Sub-Saharan	SouthAfrica	–	–
SP235_ChrX	Sub-Saharan	SouthAfrica	–	–
SP241_ChrX	Sub-Saharan	SouthAfrica	–	–
SP249N_ChrX	Sub-Saharan	SouthAfrica	–	–
SP254_ChrX	Sub-Saharan	SouthAfrica	–	–
SP267N_ChrX	Sub-Saharan	SouthAfrica	–	–
SP279N_ChrX	Sub-Saharan	SouthAfrica	–	–
SP287N_ChrX	Sub-Saharan	SouthAfrica	–	–
SP291N_ChrX	Sub-Saharan	SouthAfrica	–	–
SP315N_ChrX	Sub-Saharan	SouthAfrica	–	–
SP323N_ChrX	Sub-Saharan	SouthAfrica	–	–
SP335N_ChrX	Sub-Saharan	SouthAfrica	–	–
SP347N_ChrX	Sub-Saharan	SouthAfrica	–	–
SP39N_ChrX	Sub-Saharan	SouthAfrica	–	–
SP61N_ChrX	Sub-Saharan	SouthAfrica	–	–
SP69N_ChrX	Sub-Saharan	SouthAfrica	N	N
SP75N_ChrX	Sub-Saharan	SouthAfrica	–	–
SP80_ChrX	Sub-Saharan	SouthAfrica	–	–
SP83N_ChrX	Sub-Saharan	SouthAfrica	–	–
SP87N_ChrX	Sub-Saharan	SouthAfrica	–	–
SP95N_ChrX	Sub-Saharan	SouthAfrica	–	–
UG19_ChrX	Sub-Saharan	Uganda	–	–
UG28N_ChrX	Sub-Saharan	Uganda	–	–
UG5N_ChrX	Sub-Saharan	Uganda	–	–
UG7_ChrX	Sub-Saharan	Uganda	–	–
UK10_ChrX	Sub-Saharan	Uganda	–	–
UK120_ChrX	Sub-Saharan	Uganda	–	–
UK2_ChrX	Sub-Saharan	Uganda	–	–
UK57_ChrX	Sub-Saharan	Uganda	–	–
UK73_ChrX	Sub-Saharan	Uganda	–	–
ZI10_ChrX	Sub-Saharan	Zimbabwe	–	–
ZI103_ChrX	Sub-Saharan	Zimbabwe	–	–
ZI104_ChrX	Sub-Saharan	Zimbabwe	–	–
ZI114N_ChrX	Sub-Saharan	Zimbabwe	–	–
ZI117_ChrX	Sub-Saharan	Zimbabwe	–	–
ZI118N_ChrX	Sub-Saharan	Zimbabwe	–	–
ZI126_ChrX	Sub-Saharan	Zimbabwe	–	–
ZI129_ChrX	Sub-Saharan	Zimbabwe	–	–
ZI134N_ChrX	Sub-Saharan	Zimbabwe	–	–
ZI136_ChrX	Sub-Saharan	Zimbabwe	–	–
ZI138_ChrX	Sub-Saharan	Zimbabwe	–	–
ZI152_ChrX	Sub-Saharan	Zimbabwe	–	–
ZI157_ChrX	Sub-Saharan	Zimbabwe	–	–
ZI161_ChrX	Sub-Saharan	Zimbabwe	–	–
ZI164_ChrX	Sub-Saharan	Zimbabwe	–	–
ZI165_ChrX	Sub-Saharan	Zimbabwe	–	–
ZI167_ChrX	Sub-Saharan	Zimbabwe	–	–
ZI170_ChrX	Sub-Saharan	Zimbabwe	–	–
ZI172_ChrX	Sub-Saharan	Zimbabwe	–	–
ZI173_ChrX	Sub-Saharan	Zimbabwe	–	–
ZI176_ChrX	Sub-Saharan	Zimbabwe	–	–
ZI177_ChrX	Sub-Saharan	Zimbabwe	–	–
ZI178_ChrX	Sub-Saharan	Zimbabwe	–	–
ZI179_ChrX	Sub-Saharan	Zimbabwe	–	–
ZI181_ChrX	Sub-Saharan	Zimbabwe	–	–
ZI182_ChrX	Sub-Saharan	Zimbabwe	–	–
ZI184_ChrX	Sub-Saharan	Zimbabwe	–	–
ZI185_ChrX	Sub-Saharan	Zimbabwe	–	–
ZI188_ChrX	Sub-Saharan	Zimbabwe	–	–
ZI190_ChrX	Sub-Saharan	Zimbabwe	–	–
ZI191_ChrX	Sub-Saharan	Zimbabwe	–	–
ZI193_ChrX	Sub-Saharan	Zimbabwe	–	–
ZI194_ChrX	Sub-Saharan	Zimbabwe	–	–
ZI196_ChrX	Sub-Saharan	Zimbabwe	–	–
ZI197N_ChrX	Sub-Saharan	Zimbabwe	–	–
ZI198_ChrX	Sub-Saharan	Zimbabwe	–	–
ZI199_ChrX	Sub-Saharan	Zimbabwe	–	–
ZI200_ChrX	Sub-Saharan	Zimbabwe	–	–
ZI202_ChrX	Sub-Saharan	Zimbabwe	–	–
ZI206_ChrX	Sub-Saharan	Zimbabwe	–	–
ZI207_ChrX	Sub-Saharan	Zimbabwe	–	–
ZI210_ChrX	Sub-Saharan	Zimbabwe	–	–
ZI211_ChrX	Sub-Saharan	Zimbabwe	–	–
ZI212_ChrX	Sub-Saharan	Zimbabwe	–	–
ZI213_ChrX	Sub-Saharan	Zimbabwe	–	–
ZI214_ChrX	Sub-Saharan	Zimbabwe	–	–
ZI216N_ChrX	Sub-Saharan	Zimbabwe	–	–
ZI218_ChrX	Sub-Saharan	Zimbabwe	–	–
ZI219_ChrX	Sub-Saharan	Zimbabwe	–	–
ZI220_ChrX	Sub-Saharan	Zimbabwe	–	–
ZI221_ChrX	Sub-Saharan	Zimbabwe	–	–
ZI225_ChrX	Sub-Saharan	Zimbabwe	–	–
ZI226_ChrX	Sub-Saharan	Zimbabwe	–	–
ZI227_ChrX	Sub-Saharan	Zimbabwe	–	–
ZI228_ChrX	Sub-Saharan	Zimbabwe	–	–
ZI230_ChrX	Sub-Saharan	Zimbabwe	–	–
ZI231_ChrX	Sub-Saharan	Zimbabwe	–	–
ZI232_ChrX	Sub-Saharan	Zimbabwe	–	–
ZI233_ChrX	Sub-Saharan	Zimbabwe	–	–
ZI235_ChrX	Sub-Saharan	Zimbabwe	–	–
ZI237_ChrX	Sub-Saharan	Zimbabwe	–	–
ZI239_ChrX	Sub-Saharan	Zimbabwe	–	–
ZI240_ChrX	Sub-Saharan	Zimbabwe	–	–
ZI241_ChrX	Sub-Saharan	Zimbabwe	–	–
ZI250_ChrX	Sub-Saharan	Zimbabwe	–	–
ZI251N_ChrX	Sub-Saharan	Zimbabwe	–	–
ZI252_ChrX	Sub-Saharan	Zimbabwe	–	–
ZI253_ChrX	Sub-Saharan	Zimbabwe	–	–
ZI254N_ChrX	Sub-Saharan	Zimbabwe	–	–
ZI255_ChrX	Sub-Saharan	Zimbabwe	–	–
ZI26_ChrX	Sub-Saharan	Zimbabwe	–	–
ZI261_ChrX	Sub-Saharan	Zimbabwe	–	–
ZI263_ChrX	Sub-Saharan	Zimbabwe	–	–
ZI264_ChrX	Sub-Saharan	Zimbabwe	–	–
ZI265_ChrX	Sub-Saharan	Zimbabwe	–	–
ZI267_ChrX	Sub-Saharan	Zimbabwe	–	–
ZI268_ChrX	Sub-Saharan	Zimbabwe	–	–
ZI269_ChrX	Sub-Saharan	Zimbabwe	–	–
ZI27_ChrX	Sub-Saharan	Zimbabwe	–	–
ZI271_ChrX	Sub-Saharan	Zimbabwe	–	–
ZI273N_ChrX	Sub-Saharan	Zimbabwe	–	–
ZI276_ChrX	Sub-Saharan	Zimbabwe	–	–
ZI279_ChrX	Sub-Saharan	Zimbabwe	–	–
ZI28_ChrX	Sub-Saharan	Zimbabwe	–	–
ZI281_ChrX	Sub-Saharan	Zimbabwe	–	–
ZI284_ChrX	Sub-Saharan	Zimbabwe	–	–
ZI286_ChrX	Sub-Saharan	Zimbabwe	–	–
ZI291_ChrX	Sub-Saharan	Zimbabwe	–	–
ZI292_ChrX	Sub-Saharan	Zimbabwe	–	–
ZI293_ChrX	Sub-Saharan	Zimbabwe	–	–
ZI295_ChrX	Sub-Saharan	Zimbabwe	–	–
ZI296_ChrX	Sub-Saharan	Zimbabwe	–	–
ZI303_ChrX	Sub-Saharan	Zimbabwe	–	–
ZI311N_ChrX	Sub-Saharan	Zimbabwe	–	–
ZI313_ChrX	Sub-Saharan	Zimbabwe	–	–
ZI314_ChrX	Sub-Saharan	Zimbabwe	–	–
ZI316_ChrX	Sub-Saharan	Zimbabwe	–	–
ZI317_ChrX	Sub-Saharan	Zimbabwe	–	–
ZI319_ChrX	Sub-Saharan	Zimbabwe	–	–
ZI31N_ChrX	Sub-Saharan	Zimbabwe	–	–
ZI320_ChrX	Sub-Saharan	Zimbabwe	–	–
ZI321_ChrX	Sub-Saharan	Zimbabwe	–	–
ZI324_ChrX	Sub-Saharan	Zimbabwe	–	–
ZI329_ChrX	Sub-Saharan	Zimbabwe	–	–
ZI33_ChrX	Sub-Saharan	Zimbabwe	–	–
ZI332_ChrX	Sub-Saharan	Zimbabwe	–	–
ZI333_ChrX	Sub-Saharan	Zimbabwe	–	–
ZI335_ChrX	Sub-Saharan	Zimbabwe	–	–
ZI336_ChrX	Sub-Saharan	Zimbabwe	–	–
ZI339_ChrX	Sub-Saharan	Zimbabwe	–	–
ZI341_ChrX	Sub-Saharan	Zimbabwe	–	–
ZI342_ChrX	Sub-Saharan	Zimbabwe	–	–
ZI344_ChrX	Sub-Saharan	Zimbabwe	–	–
ZI348_ChrX	Sub-Saharan	Zimbabwe	–	–
ZI351_ChrX	Sub-Saharan	Zimbabwe	–	–
ZI352_ChrX	Sub-Saharan	Zimbabwe	–	–
ZI353_ChrX	Sub-Saharan	Zimbabwe	–	–
ZI357N_ChrX	Sub-Saharan	Zimbabwe	–	–
ZI358_ChrX	Sub-Saharan	Zimbabwe	–	–
ZI359_ChrX	Sub-Saharan	Zimbabwe	–	–
ZI362_ChrX	Sub-Saharan	Zimbabwe	–	–
ZI364_ChrX	Sub-Saharan	Zimbabwe	–	–
ZI365_ChrX	Sub-Saharan	Zimbabwe	–	–
ZI368_ChrX	Sub-Saharan	Zimbabwe	–	–
ZI370_ChrX	Sub-Saharan	Zimbabwe	–	–
ZI373_ChrX	Sub-Saharan	Zimbabwe	–	–
ZI374_ChrX	Sub-Saharan	Zimbabwe	–	–
ZI377_ChrX	Sub-Saharan	Zimbabwe	–	–
ZI378_ChrX	Sub-Saharan	Zimbabwe	–	–
ZI379_ChrX	Sub-Saharan	Zimbabwe	–	–
ZI380_ChrX	Sub-Saharan	Zimbabwe	–	–
ZI381_ChrX	Sub-Saharan	Zimbabwe	–	–
ZI384_ChrX	Sub-Saharan	Zimbabwe	–	–
ZI386_ChrX	Sub-Saharan	Zimbabwe	–	–
ZI392_ChrX	Sub-Saharan	Zimbabwe	–	–
ZI394N_ChrX	Sub-Saharan	Zimbabwe	–	–
ZI395_ChrX	Sub-Saharan	Zimbabwe	–	–
ZI396_ChrX	Sub-Saharan	Zimbabwe	–	–
ZI397N_ChrX	Sub-Saharan	Zimbabwe	–	–
ZI398_ChrX	Sub-Saharan	Zimbabwe	–	–
ZI400_ChrX	Sub-Saharan	Zimbabwe	–	–
ZI402_ChrX	Sub-Saharan	Zimbabwe	–	–
ZI405_ChrX	Sub-Saharan	Zimbabwe	–	–
ZI413_ChrX	Sub-Saharan	Zimbabwe	–	–
ZI418N_ChrX	Sub-Saharan	Zimbabwe	–	–
ZI420_ChrX	Sub-Saharan	Zimbabwe	–	–
ZI421_ChrX	Sub-Saharan	Zimbabwe	–	–
ZI429_ChrX	Sub-Saharan	Zimbabwe	–	–
ZI431_ChrX	Sub-Saharan	Zimbabwe	–	–
ZI433_ChrX	Sub-Saharan	Zimbabwe	–	–
ZI437_ChrX	Sub-Saharan	Zimbabwe	–	–
ZI443_ChrX	Sub-Saharan	Zimbabwe	–	–
ZI444_ChrX	Sub-Saharan	Zimbabwe	–	–
ZI445_ChrX	Sub-Saharan	Zimbabwe	–	–
ZI446_ChrX	Sub-Saharan	Zimbabwe	–	–
ZI447_ChrX	Sub-Saharan	Zimbabwe	–	–
ZI448_ChrX	Sub-Saharan	Zimbabwe	–	–
ZI453_ChrX	Sub-Saharan	Zimbabwe	–	–
ZI455N_ChrX	Sub-Saharan	Zimbabwe	–	–
ZI456_ChrX	Sub-Saharan	Zimbabwe	–	–
ZI457_ChrX	Sub-Saharan	Zimbabwe	–	–
ZI458_ChrX	Sub-Saharan	Zimbabwe	–	–
ZI460_ChrX	Sub-Saharan	Zimbabwe	–	–
ZI466_ChrX	Sub-Saharan	Zimbabwe	–	–
ZI467_ChrX	Sub-Saharan	Zimbabwe	–	–
ZI468_ChrX	Sub-Saharan	Zimbabwe	–	–
ZI471_ChrX	Sub-Saharan	Zimbabwe	–	–
ZI472_ChrX	Sub-Saharan	Zimbabwe	–	–
ZI476_ChrX	Sub-Saharan	Zimbabwe	–	–
ZI477_ChrX	Sub-Saharan	Zimbabwe	–	–
ZI486_ChrX	Sub-Saharan	Zimbabwe	–	–
ZI488_ChrX	Sub-Saharan	Zimbabwe	–	–
ZI490_ChrX	Sub-Saharan	Zimbabwe	–	–
ZI491_ChrX	Sub-Saharan	Zimbabwe	–	–
ZI504_ChrX	Sub-Saharan	Zimbabwe	–	–
ZI505_ChrX	Sub-Saharan	Zimbabwe	–	–
ZI508_ChrX	Sub-Saharan	Zimbabwe	–	–
ZI50N_ChrX	Sub-Saharan	Zimbabwe	–	–
ZI514N_ChrX	Sub-Saharan	Zimbabwe	–	–
ZI517_ChrX	Sub-Saharan	Zimbabwe	–	–
ZI523_ChrX	Sub-Saharan	Zimbabwe	–	–
ZI524_ChrX	Sub-Saharan	Zimbabwe	–	–
ZI527_ChrX	Sub-Saharan	Zimbabwe	–	–
ZI530_ChrX	Sub-Saharan	Zimbabwe	–	–
ZI56_ChrX	Sub-Saharan	Zimbabwe	–	–
ZI59_ChrX	Sub-Saharan	Zimbabwe	–	–
ZI61_ChrX	Sub-Saharan	Zimbabwe	–	–
ZI68_ChrX	Sub-Saharan	Zimbabwe	–	–
ZI76_ChrX	Sub-Saharan	Zimbabwe	–	–
ZI81_ChrX	Sub-Saharan	Zimbabwe	–	–
ZI85_ChrX	Sub-Saharan	Zimbabwe	–	–
ZI86_ChrX	Sub-Saharan	Zimbabwe	–	–
ZI90_ChrX	Sub-Saharan	Zimbabwe	–	–
ZI91_ChrX	Sub-Saharan	Zimbabwe	–	–
ZI99_ChrX	Sub-Saharan	Zimbabwe	–	–
ZS10_ChrX	Sub-Saharan	Zimbabwe	–	–
ZS11_ChrX	Sub-Saharan	Zimbabwe	–	–
ZS37_ChrX	Sub-Saharan	Zimbabwe	–	–
ZS5_ChrX	Sub-Saharan	Zimbabwe	–	–
ZS56_ChrX	Sub-Saharan	Zimbabwe	–	–
