# Supplementary material for: Cis-regulatory polymorphism at fiz ecdysone oxidase contributes to polygenic evolutionary response to malnutrition in Drosophila
Source: PLoS Genet. 2024 Mar 7;20(3):e1011204. doi: 10.1371/journal.pgen.1011204 (PMC10962836; doi:10.1371/journal.pgen.1011204)
Supplement: S1 Data — (ZIP) [file pgen.1011204.s005.zip]

Archive with 8 entries (8 files):
- Data1_Fiz_activity.xlsx
- Data2_Gene_expression_throughout_development.xlsx
- Data3_Expression_synchronized_L3.xlsx
- Data4_Allele_specific_expression_female_larvae.xlsx
- Data5_Expresssion_in_male_larvae_qPCR.xlsx
- Data6_fiz_RNAi_expression.xlsx
- Data7_fiz_RNAi__performance.xlsx
- ReadMe_Data.txt
