# Supplementary material for: Cis-regulatory polymorphism at fiz ecdysone oxidase contributes to polygenic evolutionary response to malnutrition in Drosophila
Source: PLoS Genet. 2024 Mar 7;20(3):e1011204. doi: 10.1371/journal.pgen.1011204 (PMC10962836; doi:10.1371/journal.pgen.1011204)
Supplement: S1 Scripts — (ZIP) [file pgen.1011204.s006.zip]

Archive with 7 entries (7 files):
- README_Scripts.txt
- Script1_Fiz_activity.R
- Script2_Gene_expression_throughout_development.R
- Script3_Expression_synchronized_L3.R
- Script4_Female_Male_larvae_expression.R
- Script5_fiz_RNAi_expression.R
- Script6_fiz_RNAi_performance.R
