# Supplementary material for: Cis-regulatory polymorphism at fiz ecdysone oxidase contributes to polygenic evolutionary response to malnutrition in Drosophila
Source: PLoS Genet. 2024 Mar 7;20(3):e1011204. doi: 10.1371/journal.pgen.1011204 (PMC10962836; doi:10.1371/journal.pgen.1011204)
Supplement: S1 Scripts — (ZIP) [file pgen.1011204.s006.zip › README_Scripts.txt]

This respository contains the scripts for the manuscript entitled "Cis-regulatory polymorphism at fiz ecdysone oxidase contributes to polygenic evolutionary response to malnutrition in Drosophila"

It contains the following files

Script1_Fiz_activity: 
Analysis of the activity of Fiz enzyme in vitro
Results in Figure 2

Script2_Gene_expression_throughout_development: 
Analysis of expression of fiz, Eo and CG9512 in Control and Selected populations at different stages on both diets
Results in Supplementary Figure B in S1 Appendix

Script3_Expression_synchronized_L3: 
Expression of ecdysone oxidase genes + ecdysone-dependent genes 
in third instar larvae from Control and Selected populations, 
raised on standard diet and synchronized at L2-L3 transition
Results in Figure 3

Script4_Allele_specific_expression_female_larvae:
Allele-specific read counts in amplicons of fiz and CG9512 in heterozygous female larvae
Expression of fiz and CG9512 in male larvae from crosses between regimes (CTL x SEL; SEL x CTL; SEL; CTL)
Results in Figure 4

Script5_fiz_RNAi_expression:
Expression of fiz in RNAi knockdown larvae and corresponding control larvae
Results in Supplementary Figure D in S1 Appendix

Script6_fiz_RNAi__performance: 
Egg-to-adult survival, developmental time and female weight data of fiz knockdown (RNAi) and control flies
Results in Figure 5
