# Supplementary material for: Cis-regulatory polymorphism at fiz ecdysone oxidase contributes to polygenic evolutionary response to malnutrition in Drosophila
Source: PLoS Genet. 2024 Mar 7;20(3):e1011204. doi: 10.1371/journal.pgen.1011204 (PMC10962836; doi:10.1371/journal.pgen.1011204)
Supplement: S1 Scripts — (ZIP) [file pgen.1011204.s006.zip › Script1_Fiz_activity.R]

library(lmerTest)
library(emmeans)
library(car)

##################
### H2O2 level ###
##################

read.table("Activity_Fiz_H2O2.txt",h=T)->activity
activity$type<-factor(activity$type)
activity$assay<-factor(activity$assay)

lm(RLU~type, data =activity[activity$assay=="E",])->lm_fiz_E
qqnorm(resid(lm_fiz_E))
qqline(resid(lm_fiz_E))
shapiro.test(resid(lm_fiz_E)) # p-value = 0.6482
Anova(lm_fiz_E,type = 2)

emmeans(lm_fiz_E,c("type"))->lm_fiz2_E
pairs(lm_fiz2_E,infer=c(TRUE,TRUE))

lm(RLU~type, data =activity[activity$assay=="20E",])->lm_fiz_20E
qqnorm(resid(lm_fiz_20E))
qqline(resid(lm_fiz_20E))
shapiro.test(resid(lm_fiz_20E)) # p-value = 0.4494
Anova(lm_fiz_20E,type = 2)

emmeans(lm_fiz_20E,c("type"))->lm_fiz2_20E
pairs(lm_fiz2_20E,infer=c(TRUE,TRUE))

#################
### Quenching ###
#################

read.table("Quenching.txt",h=T)->quenching
quenching$Substrate<-factor(quenching$Substrate)
quenching$type<-factor(quenching$type)

lm(Concentration~type, data =quenching[quenching$Substrate=="E",])->lm_fiz_E
qqnorm(resid(lm_fiz_E))
qqline(resid(lm_fiz_E))
shapiro.test(resid(lm_fiz_E)) # p-value = 0.2273
Anova(lm_fiz_E,type = 2)

lm(Concentration~type, data =quenching[quenching$Substrate=="20E",])->lm_fiz_20E
qqnorm(resid(lm_fiz_20E))
qqline(resid(lm_fiz_20E))
shapiro.test(resid(lm_fiz_20E)) # p-value = 0.1922
Anova(lm_fiz_20E,type = 2)
