# Supplementary material for: Cis-regulatory polymorphism at fiz ecdysone oxidase contributes to polygenic evolutionary response to malnutrition in Drosophila
Source: PLoS Genet. 2024 Mar 7;20(3):e1011204. doi: 10.1371/journal.pgen.1011204 (PMC10962836; doi:10.1371/journal.pgen.1011204)
Supplement: S1 Scripts — (ZIP) [file pgen.1011204.s006.zip › Script2_Gene_expression_throughout_development.R]

library(emmeans)
library(lmerTest)

##################
### Time point ###
##################

read.table("Expression_not_precise.txt",h=T)->time_point2
head(time_point2)


####################
##### POOR FOOD ####

head(time_point2)
droplevels(subset(time_point2,!stage=="larvae7"))->time_point_pair

lmer(log2(Rel_Expr_Fiz)~regime*stage+ (1| population) +(1|stage:population), data =time_point_pair[time_point_pair$diet=="poor",],REML = F)->lm_poor_fiz
plot(lm_poor_fiz)
qqnorm(resid(lm_poor_fiz))
qqline(resid(lm_poor_fiz))
shapiro.test(resid(lm_poor_fiz)) # p-value = 0.2056
anova(lm_poor_fiz)
emmeans(lm_poor_fiz,c("regime"),by=c("stage"))->lm_poor_fiz2
pairs(lm_poor_fiz2)->lm_poor_fiz2
summary(lm_poor_fiz2,infer=c(TRUE,TRUE),adjust = "tukey")
p.adjust(c(0.0006,0.0006, 0.0001,0.0149 ,0.0074),method = "holm")
# 0.0024 0.0024 0.0005 0.0149 0.0148


lmer(log2(Rel_Expr_Eo)~regime*stage+ (1| population) +(1|stage:population), data =time_point_pair[time_point_pair$diet=="poor",],REML = F)->lm_poor_Eo
hist(resid(lm_poor_Eo),breaks =10)
qqnorm(resid(lm_poor_Eo))
qqline(resid(lm_poor_Eo))
shapiro.test(resid(lm_poor_Eo)) #  p-value = 0.8723
anova(lm_poor_Eo)
emmeans(lm_poor_Eo,c("regime"),by=c("stage"))->lm_poor_Eo2
pairs(lm_poor_Eo2)->lm_poor_Eo2
summary(lm_poor_Eo2,infer=c(TRUE,TRUE),adjust = "tukey")
p.adjust(c(0.9097,0.4008,0.2497,0.0132,0.0397 ),method = "holm")
# 0.9097 0.8016 0.7491 0.0660 0.1588

lmer(log2(Rel_Expr_Eo)~regime*stage+ (1| population) +(1|stage:population), data =time_point_pair[time_point_pair$diet=="poor"&(time_point_pair$stage=="prepupae"|time_point_pair$stage=="Females"|time_point_pair$stage=="Males"),],REML = F)->lm_poor_Eo_bis
shapiro.test(resid(lm_poor_Eo_bis)) # p-value = 0.9908
anova(lm_poor_Eo_bis)


lmer(log2(Rel_Expr_CG9512)~regime*stage+ (1| population) +(1|stage:population), data =time_point_pair[time_point_pair$diet=="poor",],REML = F)->lm_poor_CG9512
plot(lm_poor_CG9512)
qqnorm(resid(lm_poor_CG9512))
qqline(resid(lm_poor_CG9512))
shapiro.test(resid(lm_poor_CG9512)) # p-value = 0.7325
anova(lm_poor_CG9512)
emmeans(lm_poor_CG9512,c("regime"),by=c("stage"))->lm_poor_CG95122
pairs(lm_poor_CG95122)->lm_poor_CG95122
summary(lm_poor_CG95122,infer=c(TRUE,TRUE),adjust = "tukey")
p.adjust(c(0.0433 ,0.2693 ,0.3833,0.9631 ,0.4859),method = "holm")
# 0.2165 1.0000 1.0000 1.0000 1.0000


########################
##### standard FOOD ####

head(time_point2)

lmer(log2(Rel_Expr_Fiz)~regime*stage+ (1| population) +(1|stage:population), data =time_point2[time_point2$diet=="standard",])->lm_standard_fiz
plot(lm_standard_fiz)
qqnorm(resid(lm_standard_fiz))
qqline(resid(lm_standard_fiz))
shapiro.test(resid(lm_standard_fiz)) # p-value = 0.7623
anova(lm_standard_fiz)
emmeans(lm_standard_fiz,c("regime"),by=c("stage"))->lm_standard_fiz2
pairs(lm_standard_fiz2)->lm_standard_fiz2
summary(lm_standard_fiz2,infer=c(TRUE,TRUE),adjust = "tukey")
p.adjust(c(0.0002  , 0.0001 ,0.0001 ,0.0001   , 0.0001 ,0.0001 ),method = "holm")
#6e-04 6e-04 6e-04 6e-04 6e-04 6e-04

lmer(log2(Rel_Expr_Eo)~regime*stage+ (1| population) +(1|stage:population), data =time_point2[time_point2$diet=="standard",],REML = F)->lm_standard_Eo
plot(lm_standard_Eo)
qqnorm(resid(lm_standard_Eo))
qqline(resid(lm_standard_Eo))
shapiro.test(resid(lm_standard_Eo)) # p-value = 0.9719
anova(lm_standard_Eo)
emmeans(lm_standard_Eo,c("regime"),by=c("stage"))->lm_standard_Eo2
pairs(lm_standard_Eo2)->lm_standard_Eo2
summary(lm_standard_Eo2,infer=c(TRUE,TRUE),adjust = "tukey")
p.adjust(c(0.2393 , 0.0316 , 0.6168 ,0.0119 , 0.0882 ,0.0466),method = "holm")
# 0.4786 0.1580 0.6168 0.0714 0.2646 0.1864


lmer(log2(Rel_Expr_Eo)~regime*stage+ (1| population) +(1|stage:population), data =time_point2[time_point2$diet=="standard"&(time_point2$stage=="prepupae"|time_point2$stage=="Females"|time_point2$stage=="Males"),],REML = F)->lm_standard_Eo_bis
shapiro.test(resid(lm_standard_Eo_bis)) # p-value = 0.9595
anova(lm_standard_Eo_bis)


lmer(log2(Rel_Expr_CG9512)~regime*stage+ (1| population) +(1|stage:population), data =time_point2[time_point2$diet=="standard",])->lm_standard_CG9512
plot(lm_standard_CG9512)
qqnorm(resid(lm_standard_CG9512))
qqline(resid(lm_standard_CG9512))
shapiro.test(resid(lm_standard_CG9512)) # p-value = 0.4027
anova(lm_standard_CG9512)
emmeans(lm_standard_CG9512,c("regime"),by=c("stage"))->lm_standard_CG95122
pairs(lm_standard_CG95122)->lm_standard_CG95122
summary(lm_standard_CG95122,infer=c(TRUE,TRUE),adjust = "tukey")
p.adjust(c(0.0015  , 0.0614 ,0.2800,0.3172  , 0.9519 , 0.8758 ),method = "holm")
# 0.0090 0.307 1.0000 1.0000 1.0000 1.0000
