# Supplementary material for: Cis-regulatory polymorphism at fiz ecdysone oxidase contributes to polygenic evolutionary response to malnutrition in Drosophila
Source: PLoS Genet. 2024 Mar 7;20(3):e1011204. doi: 10.1371/journal.pgen.1011204 (PMC10962836; doi:10.1371/journal.pgen.1011204)
Supplement: S1 Scripts — (ZIP) [file pgen.1011204.s006.zip › Script3_Expression_synchronized_L3.R]

library(emmeans)
library(lmerTest)


######################################
##### Time Point synchronized L3 #####
#####################################

read.table("Time_point_expression_synchronized_L3.txt",h=T)->time_point2
head(time_point2)


################
### analysis ###
################
head(time_point2)

lmer(log2(Rel_Expr_Fiz)~Regime*Stage+ (1| Pop) +(1|Stage:Pop), data =time_point2,REML = F)->lm_Fiz
plot(lm_Fiz)
qqnorm(resid(lm_Fiz))
qqline(resid(lm_Fiz))
shapiro.test(resid(lm_Fiz)) # p-value = 0.6764
anova(lm_Fiz)
emmeans(lm_Fiz,c("Regime"),by=c("Stage"))->lm_Fiz2
pairs(lm_Fiz2)->lm_Fiz3
summary(lm_Fiz3,infer=c(TRUE,TRUE))
p.adjust(c(0.0002,0.0002,0.0001),method = "holm")
# 4e-04 4e-04 3e-04

lmer(log2(Rel_Expr_Eo)~Regime*Stage+ (1| Pop) +(1|Stage:Pop), data =time_point2,REML = F)->lm_Eo
plot(lm_Eo)
qqnorm(resid(lm_Eo))
qqline(resid(lm_Eo))
shapiro.test(resid(lm_Eo)) # p-value = 0.0812
anova(lm_Eo)
emmeans(lm_Eo,c("Regime"),by=c("Stage"))->lm_Eo2
pairs(lm_Eo2)->lm_Eo3
summary(lm_Eo3,infer=c(TRUE,TRUE))
p.adjust(c(0.0002,0.0001,0.0021),method = "holm")
# 0.0004 0.0003 0.0021

lmer(log2(Rel_Expr_CG9512)~Regime*Stage+ (1| Pop) +(1|Stage:Pop), data =time_point2,REML = F)->lm_CG9512
plot(lm_CG9512)
qqnorm(resid(lm_CG9512))
qqline(resid(lm_CG9512))
shapiro.test(resid(lm_CG9512)) # p-value = 0.5779
anova(lm_CG9512)
emmeans(lm_CG9512,c("Regime"),by=c("Stage"))->lm_CG95122
pairs(lm_CG95122)->lm_CG95123
summary(lm_CG95123,infer=c(TRUE,TRUE))
p.adjust(c(0.0687,0.0001,0.0001),method = "holm")
# 0.0687 0.0003 0.0003

lmer(log2(Rel_Expr_CG45065_10x)~Regime*Stage+ (1| Pop) +(1|Stage:Pop), data =time_point2,REML = F)->lm_CG45065_10x
plot(lm_CG45065_10x)
qqnorm(resid(lm_CG45065_10x))
qqline(resid(lm_CG45065_10x))
shapiro.test(resid(lm_CG45065_10x)) # p-value = 0.0001639
anova(lm_CG45065_10x)
emmeans(lm_CG45065_10x,c("Regime"),by=c("Stage"))->lm_CG45065_10x2
pairs(lm_CG45065_10x2)->lm_CG45065_10x3
summary(lm_CG45065_10x3,infer=c(TRUE,TRUE))
p.adjust(c(0.6818,0.1952,0.3407),method = "holm")
# 0.6818 0.5856 0.6814

lmer(log2(Rel_Expr_CG9521)~Regime*Stage+ (1| Pop) +(1|Stage:Pop), data =time_point2,REML = F)->lm_CG9521
plot(lm_CG9521)
qqnorm(resid(lm_CG9521))
qqline(resid(lm_CG9521))
shapiro.test(resid(lm_CG9521)) # p-value = 0.398
anova(lm_CG9521)
emmeans(lm_CG9521,c("Regime"),by=c("Stage"))->lm_CG95212
pairs(lm_CG95212)->lm_CG95213
summary(lm_CG95213,infer=c(TRUE,TRUE))
p.adjust(c(0.0314,0.0004,0.0001),method = "holm")
# 0.0314 0.0008 0.0003

lmer(log2(Rel_Expr_CG12539_10x)~Regime*Stage+ (1| Pop) +(1|Stage:Pop), data =time_point2,REML = F)->lm_CG12539
plot(lm_CG12539)
qqnorm(resid(lm_CG12539))
qqline(resid(lm_CG12539))
shapiro.test(resid(lm_CG12539)) # p-value = 0.4969
anova(lm_CG12539)
emmeans(lm_CG12539,c("Regime"),by=c("Stage"))->lm_CG125392
pairs(lm_CG125392)->lm_CG125393
summary(lm_CG125393,infer=c(TRUE,TRUE))
p.adjust(c(0.0002,0.0001,0.0001),method = "holm")
# 3e-04 3e-04 3e-04

lmer(log2(Rel_Expr_Eip74EF)~Regime*Stage+ (1| Pop) +(1|Stage:Pop), data =time_point2,REML = F)->lm_Eip74EF
plot(lm_Eip74EF)
qqnorm(resid(lm_Eip74EF))
qqline(resid(lm_Eip74EF))
shapiro.test(resid(lm_Eip74EF)) # p-value = 0.02305
anova(lm_Eip74EF)
emmeans(lm_Eip74EF,c("Regime"),by=c("Stage"))->lm_Eip74EF2
pairs(lm_Eip74EF2)->lm_Eip74EF3
summary(lm_Eip74EF3,infer=c(TRUE,TRUE))
p.adjust(c(0.9226,0.1680,0.7840),method = "holm")
# 1.000 0.504 1.000

lmer(log2(Rel_Expr_broad)~Regime*Stage+ (1| Pop) +(1|Stage:Pop), data =time_point2,REML = F)->lm_broad
plot(lm_broad)
qqnorm(resid(lm_broad))
qqline(resid(lm_broad))
shapiro.test(resid(lm_broad)) # p-value = 0.7446
anova(lm_broad)
emmeans(lm_broad,c("Regime"),by=c("Stage"))->lm_broad2
pairs(lm_broad2)->lm_broad3
summary(lm_broad3,infer=c(TRUE,TRUE))
p.adjust(c(0.0760,0.5520,0.9694),method = "holm")
# 0.228 1.0000 1.0000

lmer(log2(Rel_Expr_Shade)~Regime*Stage+ (1| Pop) +(1|Stage:Pop), data =time_point2,REML = F)->lm_Shade
plot(lm_Shade)
qqnorm(resid(lm_Shade))
qqline(resid(lm_Shade))
shapiro.test(resid(lm_Shade)) # p-value = 0.0003866
anova(lm_Shade)
emmeans(lm_Shade,c("Regime"),by=c("Stage"))->lm_Shade2
pairs(lm_Shade2)->lm_Shade3
summary(lm_Shade3,infer=c(TRUE,TRUE))
p.adjust(c(0.4689,0.2744,0.3832),method = "holm")
# 0.8232 0.8232 0.8232

lmer(log2(Rel_Expr_Cyp18a1)~Regime*Stage+ (1| Pop) +(1|Stage:Pop), data =time_point2,REML = F)->lm_Cyp18a1
plot(lm_Cyp18a1)
qqnorm(resid(lm_Cyp18a1))
qqline(resid(lm_Cyp18a1))
shapiro.test(resid(lm_Cyp18a1)) # p-value = 0.9288
anova(lm_Cyp18a1)
emmeans(lm_Cyp18a1,c("Regime"),by=c("Stage"))->lm_Cyp18a12
pairs(lm_Cyp18a12)->lm_Cyp18a13
summary(lm_Cyp18a13,infer=c(TRUE,TRUE))
p.adjust(c(0.0613,0.1821,0.6007),method = "holm")
# 0.1839 0.3642 0.6007
