# Supplementary material for: Cis-regulatory polymorphism at fiz ecdysone oxidase contributes to polygenic evolutionary response to malnutrition in Drosophila
Source: PLoS Genet. 2024 Mar 7;20(3):e1011204. doi: 10.1371/journal.pgen.1011204 (PMC10962836; doi:10.1371/journal.pgen.1011204)
Supplement: S1 Scripts — (ZIP) [file pgen.1011204.s006.zip › Script4_Female_Male_larvae_expression.R]

library(lmerTest)
library(emmeans)
library(afex)


#################
#### Females ####
#################

read.table("Amplicon_allele_count_female.txt",h=T)->amplicon
droplevels(subset(amplicon,type=="P"))->amplicon_parents
droplevels(subset(amplicon,!type=="P"))->amplicon_F1_mix

##### GLMM ####
log(amplicon_F1_mix$CountAllele_1/amplicon_F1_mix$CountAllele_2)->amplicon_F1_mix$log_ratio
droplevels(subset(amplicon_F1_mix,type=="F1"))->amplicon_F1
droplevels(subset(amplicon_F1_mix,type=="Mix"))->amplicon_mix

mixed(log_ratio~regime+ (1|pop_compare)+ (1|regime:pop_compare), data =amplicon_F1_mix[amplicon_F1_mix$Gene=="Fiz",]) ->glm_fiz2
anova(glm_fiz2)
emmeans(glm_fiz2,c("regime"))->glm_fiz3
glm_fiz3
F1C=c(1,0,0)
F1S=c(0,1,0)
MixLine=c(0,0,1)
F1overall = (F1C+F1S)/2

contrast(glm_fiz3, method = list("F1 both dir"=F1overall,
                                 "Mix"=MixLine,
                                 "F1C - F1S"=F1C-F1S,
                                 "F1 - Mix"=F1overall-MixLine),adjust ="NONE")->glm_fiz6
summary(glm_fiz6,infer=c(TRUE,TRUE))


mixed(log_ratio~regime+ (1|pop_compare)+ (1|regime:pop_compare), data =amplicon_F1_mix[amplicon_F1_mix$Gene=="CG9512",]) ->glm_CG95122
anova(glm_CG95122)
emmeans(glm_CG95122,c("regime"))->glm_CG95123
glm_CG95123
F1C=c(1,0,0)
F1S=c(0,1,0)
MixLine=c(0,0,1)
F1overall = (F1C+F1S)/2

contrast(glm_CG95123, method = list("F1 both dir"=F1overall,
                                 "Mix"=MixLine,
                                 "F1C - F1S"=F1C-F1S,
                                 "F1 - Mix"=F1overall-MixLine),adjust ="NONE")->glm_CG95126
summary(glm_CG95126,infer=c(TRUE,TRUE))


###############
#### Males ####
###############


read.table("Fiz_expression_males4 3 ref genes.txt",h=T)->Rel_expression
head(Rel_expression)
log2(Rel_expression$Rel_Expr_Fiz)->Rel_expression$log2_Rel_Expr_Fiz
log2(Rel_expression$Rel_Expr_Eo)->Rel_expression$log2_Rel_Expr_Eo
log2(Rel_expression$Rel_Expr_CG9512)->Rel_expression$log2_Rel_Expr_CG9512
log2(Rel_expression$Rel_Expr_CG45065_40x)->Rel_expression$log2_Rel_Expr_CG45065


### stats ###
lmer(log2_Rel_Expr_Fiz~Genotype+(1|Genotype:Pop), data =Rel_expression,REML = F)->lm_fiz
plot(lm_fiz)
qqnorm(resid(lm_fiz))
qqline(resid(lm_fiz))
shapiro.test(resid(lm_fiz)) # p-value = 0.19
anova(lm_fiz)

emmeans(lm_fiz,c("Genotype"))->lm_fiz2
pairs(lm_fiz2)->lm_fiz2
summary(lm_fiz2,infer=c(TRUE,TRUE))


lmer(log2_Rel_Expr_Eo~Genotype+(1|Genotype:Pop), data =Rel_expression,REML = F)->lm_Eo
plot(lm_Eo)
qqnorm(resid(lm_Eo))
qqline(resid(lm_Eo))
shapiro.test(resid(lm_Eo)) # p-value = 0.5459
anova(lm_Eo)
emmeans(lm_Eo,c("Genotype"))->lm_Eo2
pairs(lm_Eo2)


lmer(log2_Rel_Expr_CG9512~Genotype+(1|Genotype:Pop), data =Rel_expression,REML = F)->lm_CG9512
plot(lm_CG9512)
qqnorm(resid(lm_CG9512))
qqline(resid(lm_CG9512))
shapiro.test(resid(lm_CG9512)) # p-value = 0.9152
anova(lm_CG9512)
emmeans(lm_CG9512,c("Genotype"))->lm_CG95122
pairs(lm_CG95122)->lm_CG95122
summary(lm_CG95122,infer=c(TRUE,TRUE))


lmer(log2_Rel_Expr_CG45065~Genotype+(1|Genotype:Pop), data =Rel_expression,REML = F)->lm_CG45065
plot(lm_CG45065)
qqnorm(resid(lm_CG45065))
qqline(resid(lm_CG45065))
shapiro.test(resid(lm_CG45065)) # p-value = 0.3512
anova(lm_CG45065)
emmeans(lm_CG45065,c("Genotype"))->lm_CG450652
pairs(lm_CG450652)->lm_CG450652
summary(lm_CG450652,infer=c(TRUE,TRUE))
