# Supplementary material for: Cis-regulatory polymorphism at fiz ecdysone oxidase contributes to polygenic evolutionary response to malnutrition in Drosophila
Source: PLoS Genet. 2024 Mar 7;20(3):e1011204. doi: 10.1371/journal.pgen.1011204 (PMC10962836; doi:10.1371/journal.pgen.1011204)
Supplement: S1 Scripts — (ZIP) [file pgen.1011204.s006.zip › Script5_fiz_RNAi_expression.R]

library(lmerTest)
library(car)


##################
### Expression ###
##################

read.table("fiz expression RNAi.txt",h=T)->rel_expr
head(rel_expr)
log2(rel_expr$Rel_Expr_fiz)->rel_expr$log2_Rel_Expr_fiz
rel_expr$block<-factor(rel_expr$block)

lm(log2_Rel_Expr_fiz~Genotype , data =rel_expr[rel_expr$block=="1",])->lm_fiz_block1
shapiro.test(resid(lm_fiz_block1)) # p-value = 0.5528
Anova(lm_fiz_block1,type=2)
# Sum Sq Df F value   Pr(>F)   
# Genotype  1.13287  1  46.507 0.002417 **
# Residuals 0.09744  4

lm(log2_Rel_Expr_fiz~Genotype , data =rel_expr[rel_expr$block=="4",])->lm_fiz_block4
shapiro.test(resid(lm_fiz_block4)) # p-value = 0.5533
Anova(lm_fiz_block4,type=2)
# Sum Sq Df F value    Pr(>F)    
# Genotype  2.64121  1  85.047 0.0007683 ***
# Residuals 0.12422  4
