# Supplementary material for: Cis-regulatory polymorphism at fiz ecdysone oxidase contributes to polygenic evolutionary response to malnutrition in Drosophila
Source: PLoS Genet. 2024 Mar 7;20(3):e1011204. doi: 10.1371/journal.pgen.1011204 (PMC10962836; doi:10.1371/journal.pgen.1011204)
Supplement: S1 Scripts — (ZIP) [file pgen.1011204.s006.zip › Script6_fiz_RNAi_performance.R]

library(ggplot2)
library(ggpubr)
library(reshape2)
library(lmerTest)
library(emmeans)
library(sjstats)
library(car)
library(RColorBrewer)
library(afex)
library(spatstat)
library(redres)

err.std <- function(vecteur) { sd(vecteur)/sqrt(length(vecteur)) }
data_summary <- function(data, varname, groupnames){
  require(plyr)
  summary_func <- function(x, col){
    c(mean = mean(x[[col]], na.rm=TRUE),
      sd = sd(x[[col]], na.rm=TRUE),
      se = err.std(x[[col]]))
  }
  data_sum<-ddply(data, groupnames, .fun=summary_func,
                  varname)
  data_sum <- rename(data_sum, c("mean" = varname))
  return(data_sum)
}

overdisp_fun <- function(model) {
  ## number of variance parameters in 
  ##   an n-by-n variance-covariance matrix
  vpars <- function(m) {
    nrow(m)*(nrow(m)+1)/2
  }
  model.df <- sum(sapply(VarCorr(model),vpars))+length(fixef(model))
  rdf <- nrow(model.frame(model))-model.df
  rp <- residuals(model,type="pearson")
  Pearson.chisq <- sum(rp^2)
  prat <- Pearson.chisq/rdf
  pval <- pchisq(Pearson.chisq, df=rdf, lower.tail=FALSE)
  c(chisq=Pearson.chisq,ratio=prat,rdf=rdf,p=pval)
}

########################
### Data preparation ###
########################
read.table("Surv_dev_time_all.txt",h=T)->RNAi_GFP
head(RNAi_GFP)
str(RNAi_GFP)
RNAi_GFP$bottle<-factor(RNAi_GFP$bottle)

emergence1<-c(11:28)
emergence1
apply(RNAi_GFP[,6:23],1,function(x) weighted.mean(1/emergence1,x))->RNAi_GFP$mean_dev_rate
head(RNAi_GFP)

droplevels(subset(RNAi_GFP,sex=="both_sex"))->RNAi_GFP_total
droplevels(subset(RNAi_GFP,!sex=="both_sex"))->RNAi_GFP_sex

#####################
### Survival rate ###
#####################

head(RNAi_GFP_total)

RNAi_GFP_total$eggs-RNAi_GFP_total$total->RNAi_GFP_total$dead

#### Poor diet ####
glmer(cbind(total,dead)~Genotype +(1| bottle), data =RNAi_GFP_total[RNAi_GFP_total$diet=="poor",],family = "binomial") ->glm_surv_1_poor
overdisp_fun(glm_surv_1_poor)
mixed(cbind(total,dead)~Genotype +  (1| bottle), data =RNAi_GFP_total[RNAi_GFP_total$diet=="poor",],family = "binomial", method="LRT") ->glm_surv_1_poor2
anova(glm_surv_1_poor2)

#### Standard diet ####
glmer(cbind(total,dead)~Genotype +(1| bottle), data =RNAi_GFP_total[RNAi_GFP_total$diet=="standard",],family = "binomial") ->glm_surv_tot_std
overdisp_fun(glm_surv_tot_std)
mixed(cbind(total,dead)~Genotype +  (1| bottle), data =RNAi_GFP_total[RNAi_GFP_total$diet=="standard",],family = "binomial", method="LRT") ->glm_surv_tot_std2
anova(glm_surv_tot_std2)


##########################
### Developmental rate ###
#########################

head(RNAi_GFP_sex)
lmer(mean_dev_rate~Genotype*sex+ (1|bottle), data =RNAi_GFP_sex[RNAi_GFP_sex$diet=="poor",])->lm_dev_rate_poor_1
plot(lm_dev_rate_poor_1)
qqnorm(resid(lm_dev_rate_poor_1))
qqline(resid(lm_dev_rate_poor_1))
shapiro.test(resid(lm_dev_rate_poor_1)) # p-value = 0.05653
anova(lm_dev_rate_poor_1)
emmeans(lm_dev_rate_poor_1,c("Genotype"),by=c("sex"))->lm_dev_rate_poor_1bis
pairs(lm_dev_rate_poor_1bis)

lmer(mean_dev_rate~Genotype*sex+ (1|bottle), data =RNAi_GFP_sex[RNAi_GFP_sex$diet=="standard",])->lm_dev_rate_std
anova(lm_dev_rate_std)
emmeans(lm_dev_rate_std,c("Genotype"),by=c("sex"))->lm_dev_rate_std_bis
pairs(lm_dev_rate_std_bis)


##############
### Weight ###
##############
read.table("Growth_rate_all.txt",h=T)->growth_RNAi
head(growth_RNAi)

growth_RNAi$Genotype<-factor(growth_RNAi$Genotype)
growth_RNAi$bottle<-factor(growth_RNAi$bottle)
growth_RNAi$dev_time_fac<-factor(growth_RNAi$dev_time)


droplevels(subset(growth_RNAi,diet=="poor"))->growth_RNAi_1
growth_RNAi_1$dev_time-mean(growth_RNAi_1$dev_time)->growth_RNAi_1$dev_time_mean_1
lmer(weight_flies~Genotype+dev_time_mean_1+I(dev_time_mean_1^2)+Genotype:dev_time_mean_1+Genotype:I(dev_time_mean_1^2)+ (1|bottle), data =growth_RNAi_1)->lm_weight_1_mean
compute_redres(lm_weight_1_mean ,type = "std_cond")->std_res_weight
which(std_res_weight>abs(3))# 33

droplevels(subset(growth_RNAi2,diet=="standard"))->growth_RNAi_2
growth_RNAi_2$dev_time-mean(growth_RNAi_2$dev_time)->growth_RNAi_2$dev_time_mean_2
lmer(weight_flies~Genotype+dev_time_mean_2+I(dev_time_mean_2^2)+Genotype:dev_time_mean_2+Genotype:I(dev_time_mean_2^2)+ (1|bottle), data =growth_RNAi_2)->lm_weight_2_mean
compute_redres(lm_weight_2_mean ,type = "std_cond")->std_res_weight
which(std_res_weight>abs(3))# integer(0)

growth_RNAi<-growth_RNAi[-33,]


#### stats ####

droplevels(subset(growth_RNAi,diet=="poor"))->growth_RNAi_1
growth_RNAi_1$dev_time-mean(growth_RNAi_1$dev_time)->growth_RNAi_1$dev_time_mean_1

lmer(weight_flies~Genotype+dev_time_mean_1+I(dev_time_mean_1^2)+Genotype:dev_time_mean_1+Genotype:I(dev_time_mean_1^2)+ (1|bottle), data =growth_RNAi_1)->lm_weight_1_mean
anova(lm_weight_1_mean)

lmer(weight_flies~Genotype+dev_time_fac+Genotype:dev_time_fac+ (1|bottle), data =growth_RNAi_1)->lm_weight_1_fac
emmeans(lm_weight_1_fac,c("Genotype"),by = "dev_time_fac")->lm_weight_1_fac2
pairs(lm_weight_1_fac2,infer=c(TRUE,TRUE))
p.adjust(c(0.0003,0.0001,0.0003,0.0004,0.0025,0.0034),method = "holm")
# 0.0015 0.0006 0.0015 0.0015 0.0050 0.0050


droplevels(subset(growth_RNAi,diet=="standard"))->growth_RNAi_2
growth_RNAi_2$dev_time-mean(growth_RNAi_2$dev_time)->growth_RNAi_2$dev_time_mean_2

lmer(weight_flies~Genotype+dev_time_mean_2+I(dev_time_mean_2^2)+Genotype:dev_time_mean_2+Genotype:I(dev_time_mean_2^2)+ (1|bottle), data =growth_RNAi_2)->lm_weight_2_mean
anova(lm_weight_2_mean)

lmer(weight_flies~Genotype+dev_time_fac+Genotype:dev_time_fac+ (1|bottle), data =growth_RNAi_2)->lm_weight_2_fac
emmeans(lm_weight_2_fac,c("Genotype"),by = "dev_time_fac")->lm_weight_2_fac2
pairs(lm_weight_2_fac2,infer=c(TRUE,TRUE))
p.adjust(c(0.0005,0.0014,0.0697),method = "holm")
# 0.0015 0.0028 0.0697


###################
### Growth rate ###
###################
read.table("Growth_rate_all.txt",h=T)->growth_RNAi
head(growth_RNAi)
str(growth_RNAi)
growth_RNAi$growth2<-log(growth_RNAi$weight_flies/0.005)/(growth_RNAi$dev_time-5)
head(growth_RNAi)

growth_RNAi$Genotype<-factor(growth_RNAi$Genotype)
growth_RNAi$bottle<-factor(growth_RNAi$bottle)
growth_RNAi$dev_time_fac<-factor(growth_RNAi$dev_time)


droplevels(subset(growth_RNAi,diet=="poor"))->growth_RNAi_1
growth_RNAi_1$dev_time-mean(growth_RNAi_1$dev_time)->growth_RNAi_1$dev_time_mean_1
lmer(growth2~Genotype+dev_time_mean_1+I(dev_time_mean_1^2)+Genotype:dev_time_mean_1+Genotype:I(dev_time_mean_1^2)+ (1|bottle), data =growth_RNAi_1)->lm_growth_1_mean
compute_redres(lm_growth_1_mean ,type = "std_cond")->std_res_growth
which(std_res_growth>abs(3))# 33

droplevels(subset(growth_RNAi,diet=="standard"))->growth_RNAi_2
growth_RNAi_2$dev_time-mean(growth_RNAi_2$dev_time)->growth_RNAi_2$dev_time_mean_2
lmer(growth2~Genotype+dev_time_mean_2+I(dev_time_mean_2^2)+Genotype:dev_time_mean_2+Genotype:I(dev_time_mean_2^2)+ (1|bottle), data =growth_RNAi_2)->lm_growth_2_mean
compute_redres(lm_growth_2_mean ,type = "std_cond")->std_res_growth
which(std_res_growth>abs(3))# integer(0)

growth_RNAi[33,]
dim(growth_RNAi) #  163  20

growth_RNAi<-growth_RNAi[-33,]
dim(growth_RNAi) # 162  20

## stats ##

droplevels(subset(growth_RNAi,diet=="poor"))->growth_RNAi_1

growth_RNAi_1$dev_time-mean(growth_RNAi_1$dev_time)->growth_RNAi_1$dev_time_mean_1

lmer(growth2~Genotype+dev_time_mean_1+I(dev_time_mean_1^2)+Genotype:dev_time_mean_1+Genotype:I(dev_time_mean_1^2)+ (1|bottle), data =growth_RNAi_1)->lm_growth_1_mean
anova(lm_growth_1_mean)

lmer(growth2~Genotype+dev_time_fac+Genotype:dev_time_fac+ (1|bottle), data =growth_RNAi_1)->lm_growth_1_fac
emmeans(lm_growth_1_fac,c("Genotype"),by = "dev_time_fac")->lm_growth_1_fac2
pairs(lm_growth_1_fac2,infer=c(TRUE,TRUE))
p.adjust(c(0.0001,0.0001,0.0001, 0.0001,0.0015,0.0056),method = "holm")
# 0.0006 0.0006 0.0006 0.0006 0.0030 0.0056


droplevels(subset(growth_RNAi,diet=="standard"))->growth_RNAi_2

growth_RNAi_2$dev_time-mean(growth_RNAi_2$dev_time)->growth_RNAi_2$dev_time_mean_2

lmer(growth2~Genotype+dev_time_mean_2+I(dev_time_mean_2^2)+Genotype:dev_time_mean_2+Genotype:I(dev_time_mean_2^2)+ (1|bottle), data =growth_RNAi_2)->lm_growth_2_mean
anova(lm_growth_2_mean)
lmer(growth2~Genotype+dev_time_fac+Genotype:dev_time_fac+ (1|bottle), data =growth_RNAi_2)->lm_growth_2_fac
emmeans(lm_growth_2_fac,c("Genotype"),by = "dev_time_fac")->lm_growth_2_fac2
pairs(lm_growth_2_fac2,infer=c(TRUE,TRUE))
p.adjust(c(0.0001,0.0005,0.0907),method = "holm")
# 0.0003 0.0010 0.0907
